# Supplementary material for: Enrichment of genomic pathways based on differential DNA methylation profiles associated with chronic musculoskeletal pain in older adults: An exploratory study
Source: Mol Pain. 2020 Oct 18;16:1744806920966902. doi: 10.1177/1744806920966902 (PMC7711149; doi:10.1177/1744806920966902)
Supplement: sj-xls-2-mpx-10.1177_1744806920966902 - Supplemental material for Enrichment of genomic pathways based on differential DNA methylation profiles associated with chronic musculoskeletal pain in older adults: An exploratory study [file sj-xls-2-mpx-10.1177_1744806920966902.xls]

## Sheet: Table S1. DMP
ID	Genome	chr	start	end	CpG_Island	featureAnnotation	gene	effectsize	se	CohenD	pvalue	qvalue
cg06492735	37	5	165808933	165808933	Sea	intergenic	NA	0.0301706	0.00467817	6.44923	1.07e-06	0.525299
cg07725536	37	13	93211487	93211487	Sea	introns	GPC5	0.0278295	0.00436544	6.37496	1.29e-06	0.525299
cg11131672	37	1	170588581	170588581	Sea	intergenic	NA	0.031555	0.00538525	5.85953	4.59e-06	0.917299
cg20109472	37	20	49613314	49613314	Sea	intergenic	NA	0.0587844	0.0101165	5.81076	5.18e-06	0.917299
cg26752422	37	13	66035796	66035796	Sea	intergenic	NA	0.030087	0.00534723	5.62664	8.22e-06	0.917299
cg04467406	37	19	42210465	42210465	Sea	intergenic	CEACAM5	0.0391989	0.00701951	5.58428	9.14e-06	0.917299
cg26220722	37	14	23824354	23824354	S_Shelf	intergenic	SLC22A17;EFS	0.0251491	0.00457277	5.49975	1.13e-05	0.917299
cg09073308	37	5	65808717	65808717	Sea	intergenic	NA	0.021494	0.00391983	5.4834	1.18e-05	0.917299
cg12267448	37	6	22322873	22322873	Sea	intergenic	NA	0.0224888	0.00410839	5.47388	1.21e-05	0.917299
cg15717719	37	2	24150218	24150218	Island	promoters	ATAD2B;UBXN2A	-0.0120435	0.00221933	-5.42662	1.36e-05	0.917299
cg04240062	37	3	105185133	105185133	Sea	introns	ALCAM	0.0149203	0.00276391	5.39828	1.46e-05	0.917299
cg00651099	37	4	125599866	125599866	Sea	exons	ANKRD50	0.0152237	0.00283254	5.37457	1.55e-05	0.917299
cg00324205	37	15	94911890	94911890	Sea	introns	MCTP2	0.0124576	0.00232154	5.3661	1.59e-05	0.917299
cg13729903	37	12	107169414	107169414	S_Shore	promoters	LOC100287944;RIC8B	0.0190155	0.00360654	5.2725	2.01e-05	0.917299
cg03741931	37	11	8204883	8204883	Sea	intergenic	NA	0.0370332	0.00712911	5.19465	2.45e-05	0.917299
cg15575249	37	7	155144702	155144702	S_Shore	intergenic	NA	0.0204115	0.00395236	5.16439	2.64e-05	0.917299
cg26754761	37	2	177040938	177040938	N_Shore	exons	HOXD3;HAGLR	0.159407	0.0308685	5.16407	2.65e-05	0.917299
cg17960141	37	1	190141840	190141840	Sea	introns	BRINP3	0.078413	0.0152351	5.14685	2.76e-05	0.917299
cg01423811	37	2	142037701	142037701	Sea	introns	LRP1B	0.0146404	0.00285001	5.13697	2.84e-05	0.917299
cg25364684	37	16	53535593	53535593	N_Shore	introns	AKTIP	0.0431221	0.00839505	5.13662	2.84e-05	0.917299
cg02391250	37	8	146059802	146059802	Sea	promoters	ZNF7	0.0130694	0.00258584	5.05421	3.5e-05	0.917299
cg02602408	37	11	26100166	26100166	Sea	intergenic	NA	0.0674641	0.0133676	5.04683	3.57e-05	0.917299
cg23127434	37	2	183880090	183880090	Sea	introns	NCKAP1	0.0205469	0.00407492	5.04228	3.61e-05	0.917299
cg14393732	37	10	61926999	61926999	Sea	introns	ANK3	0.0209686	0.00417175	5.02634	3.76e-05	0.917299
cg19603319	37	20	262842	262842	S_Shelf	introns	C20orf96	0.0128654	0.00256301	5.01965	3.82e-05	0.917299
cg24741793	37	14	62333736	62333736	S_Shelf	intergenic	NA	0.0177722	0.00354492	5.01343	3.88e-05	0.917299
cg24237381	37	15	67296121	67296121	Sea	intergenic	NA	0.0142643	0.00285197	5.00155	4e-05	0.917299
cg02091836	37	1	171489353	171489353	Sea	introns	PRRC2C	0.0386226	0.0077231	5.00091	4.01e-05	0.917299
cg08358276	37	16	1783315	1783315	Sea	introns	MAPK8IP3;MIR3177	0.0197562	0.00396504	4.9826	4.2e-05	0.917299
cg07437384	37	6	14359513	14359513	Sea	intergenic	NA	0.0201761	0.00405141	4.98004	4.23e-05	0.917299
cg18671729	37	15	51748344	51748344	Sea	exons	DMXL2	0.0118111	0.00237584	4.97136	4.32e-05	0.917299
cg21845988	37	13	111792593	111792593	Sea	introns	ARHGEF7	0.0249569	0.00504172	4.95008	4.57e-05	0.917299
cg19530845	37	11	6943061	6943061	Sea	promoters	OR2D3;ZNF215	0.0171555	0.00347635	4.93491	4.75e-05	0.917299
cg15628415	37	8	81003747	81003747	Sea	introns	TPD52	0.0471225	0.00958095	4.91835	4.95e-05	0.917299
cg21279975	37	12	29938338	29938338	S_Shore	promoters	TMTC1	0.0153393	0.0031324	4.89698	5.23e-05	0.917299
cg24128038	37	7	2317575	2317575	N_Shore	introns	SNX8	0.0196139	0.00400567	4.89654	5.23e-05	0.917299
cg11619302	37	16	68821253	68821253	Sea	introns	CDH1	0.0141949	0.0029	4.89479	5.26e-05	0.917299
cg22928735	37	4	38796588	38796588	Sea	intergenic	TLR1	0.0119582	0.00244355	4.8938	5.27e-05	0.917299
cg26756125	37	6	31090270	31090270	Sea	introns	PSORS1C1;CDSN	0.0127356	0.00260396	4.89088	5.31e-05	0.917299
cg19020181	37	2	220862154	220862154	Sea	intergenic	NA	-0.0690611	0.0141345	-4.88599	5.38e-05	0.917299
cg03389789	37	12	117429362	117429362	Sea	introns	FBXW8	0.0163968	0.00335763	4.88345	5.41e-05	0.917299
cg06738955	37	18	6924586	6924586	S_Shelf	introns	LINC00668	0.0223557	0.00458118	4.87991	5.46e-05	0.917299
cg05258535	37	5	174919100	174919100	Sea	exons	SFXN1	0.0181888	0.0037289	4.8778	5.49e-05	0.917299
cg09298198	37	8	98979098	98979098	Sea	introns	MATN2	0.0133278	0.00273357	4.87559	5.52e-05	0.917299
cg01824108	37	10	111217136	111217136	S_Shore	intergenic	NA	-0.0514318	0.0105661	-4.86765	5.63e-05	0.917299
cg08701393	37	19	15795480	15795480	Sea	introns	CYP4F12	0.15588	0.0321176	4.85342	5.84e-05	0.917299
cg13151006	37	15	72075835	72075835	Sea	intergenic	THSD4	0.0234758	0.00485017	4.84021	6.04e-05	0.917299
cg16000300	37	6	48033856	48033856	N_Shelf	introns	PTCHD4	0.0282881	0.00586621	4.82221	6.33e-05	0.917299
cg24037358	37	14	100776386	100776386	S_Shelf	intergenic	SLC25A29;MIR345	0.0213972	0.00444057	4.81856	6.39e-05	0.917299
cg27417424	37	12	21561501	21561501	Sea	intergenic	NA	0.0347931	0.00724595	4.80173	6.67e-05	0.917299
cg02467537	37	11	110171940	110171940	Sea	intergenic	RDX	0.0163016	0.00339795	4.79749	6.74e-05	0.917299
cg08313893	37	8	105022801	105022801	Sea	introns	RIMS2	0.0226148	0.00471489	4.79646	6.76e-05	0.917299
cg07019456	37	9	100381378	100381378	Sea	introns	TSTD2	0.0179461	0.00375532	4.77884	7.07e-05	0.917299
cg07534705	37	7	158483384	158483384	Sea	promoters	NCAPG2	0.0236602	0.00496095	4.76928	7.25e-05	0.917299
cg09523249	37	20	30408506	30408506	N_Shelf	introns	MYLK2	0.019182	0.00402278	4.76835	7.26e-05	0.917299
cg14122719	37	20	51872703	51872703	Sea	exons	TSHZ2	0.0288118	0.00606362	4.75159	7.58e-05	0.917299
cg23054415	37	7	154650117	154650117	Sea	introns	DPP6	0.0507344	0.0106801	4.75035	7.61e-05	0.917299
cg22968715	37	8	17621549	17621549	Sea	introns	MTUS1	0.023825	0.00501737	4.7485	7.64e-05	0.917299
cg26795883	37	10	78199847	78199847	Sea	introns	LRMDA	0.0194071	0.00408927	4.74585	7.69e-05	0.917299
cg17538556	37	5	147803722	147803722	Sea	introns	FBXO38	0.0148597	0.00313734	4.73639	7.88e-05	0.917299
cg01333011	37	12	28124665	28124665	S_Shore	promoters	PTHLH	-0.0644901	0.0136604	-4.72096	8.2e-05	0.917299
cg04623165	37	2	10372402	10372402	Sea	intergenic	NA	0.0519993	0.0110158	4.72043	8.21e-05	0.917299
cg25483191	37	8	67050040	67050040	Sea	introns	TRIM55	0.0163141	0.00345843	4.71719	8.28e-05	0.917299
cg23384615	37	7	157520840	157520840	N_Shelf	introns	PTPRN2	0.0316212	0.00671118	4.71173	8.4e-05	0.917299
cg20108910	37	10	135290979	135290979	Sea	introns	SCART1	0.0346028	0.00734666	4.71	8.43e-05	0.917299
cg07642074	37	12	132237023	132237023	Sea	introns	SFSWAP	0.0143246	0.00304235	4.7084	8.47e-05	0.917299
cg18850500	37	22	46171724	46171724	Sea	introns	ATXN10	0.0173721	0.00370053	4.6945	8.77e-05	0.917299
cg08120141	37	15	75165821	75165821	Island	promoters	SCAMP2	0.0306779	0.00653516	4.69429	8.78e-05	0.917299
cg20714968	37	11	58833356	58833356	S_Shelf	intergenic	NA	0.031978	0.00682162	4.68775	8.93e-05	0.917299
cg12774454	37	4	8095174	8095174	N_Shelf	introns	ABLIM2	0.0255848	0.0054602	4.68569	8.97e-05	0.917299
cg20181739	37	2	109907962	109907962	Sea	introns	SH3RF3	0.0109871	0.00235219	4.67103	9.32e-05	0.917299
cg07378840	37	1	232630571	232630571	Sea	introns	SIPA1L2	0.013357	0.0028663	4.66	9.58e-05	0.917299
cg19486492	37	2	133036873	133036873	Sea	intergenic	NA	0.0283044	0.00607423	4.65974	9.59e-05	0.917299
cg02347677	37	19	1694006	1694006	Sea	intergenic	NA	0.110368	0.0236867	4.65948	9.6e-05	0.917299
cg27430634	37	2	130184726	130184726	Sea	intergenic	NA	0.0188223	0.00404379	4.65462	9.72e-05	0.917299
cg05173246	37	1	39042136	39042136	N_Shore	intergenic	NA	0.0983863	0.0211389	4.65428	9.72e-05	0.917299
cg25077865	37	15	20554370	20554370	Sea	intergenic	NA	0.0317908	0.0068449	4.64445	9.97e-05	0.917299
cg15140798	37	21	46782485	46782485	N_Shelf	intergenic	NA	0.0643399	0.0138533	4.64438	9.97e-05	0.917299
cg02457312	37	17	60347626	60347626	Sea	promoters	TBC1D3P2	0.0423537	0.00911935	4.64437	9.97e-05	0.917299
cg06781135	37	6	26988141	26988141	S_Shore	promoters	LINC00240;LOC100270746	-0.0532709	0.0114975	-4.63325	0.000102619	0.917299
cg01381637	37	19	50902842	50902842	N_Shelf	promoters	POLD1	0.0240501	0.00520017	4.62487	0.000104843	0.917299
cg04211491	37	7	36407741	36407741	S_Shore	promoters	KIAA0895	0.0176374	0.0038144	4.6239	0.000105104	0.917299
cg19693801	37	5	118667988	118667988	Sea	promoters	TNFAIP8	0.121078	0.0261987	4.62153	0.000105743	0.917299
cg20004451	37	6	42162708	42162708	Sea	promoters	GUCA1B	0.0227879	0.00493537	4.61726	0.000106906	0.917299
cg12335709	37	1	19263806	19263806	Sea	introns	IFFO2	0.018115	0.00393979	4.59796	0.000112318	0.917299
cg01563690	37	19	32082171	32082171	Sea	exons	THEG5	0.0208123	0.004529	4.59535	0.000113072	0.917299
cg04033022	37	16	89189383	89189383	S_Shelf	introns	ACSF3	0.0403851	0.00879382	4.59244	0.000113917	0.917299
cg22928750	37	19	46997630	46997630	Island	promoters	PPP5D1;PNMA8B	-0.0653227	0.0142397	-4.58736	0.000115409	0.917299
cg27298394	37	6	23854222	23854222	Sea	intergenic	NA	0.0150071	0.00327187	4.58669	0.000115605	0.917299
cg12970937	37	7	93188125	93188125	Sea	promoters	CALCR	0.0225755	0.00492206	4.58659	0.000115635	0.917299
cg22701346	37	14	106744173	106744173	S_Shore	promoters	LINC00226	0.034272	0.00748058	4.58147	0.000117162	0.917299
cg05750598	37	1	9889746	9889746	Sea	intergenic	NA	0.0112819	0.00246306	4.58043	0.000117472	0.917299
cg18827066	37	8	117709777	117709777	Sea	introns	EIF3H	0.00862499	0.00188316	4.58006	0.000117583	0.917299
cg06938319	37	16	79627831	79627831	S_Shelf	exons	MAF	0.0494048	0.0107995	4.57472	0.000119203	0.917299
cg13938257	37	12	59175690	59175690	Sea	promoters	NA	0.0160339	0.00350976	4.56836	0.000121158	0.917299
cg12377113	37	1	12775955	12775955	Sea	promoters	AADACL3	0.0260775	0.00571614	4.56208	0.000123122	0.917299
cg10001275	37	15	41443956	41443956	Sea	intergenic	NA	0.0212153	0.00465055	4.56188	0.000123183	0.917299
cg03971051	37	11	75152954	75152954	Sea	introns	GDPD5	0.0259491	0.0056885	4.56167	0.000123249	0.917299
cg07236367	37	6	118244455	118244455	S_Shelf	introns	SLC35F1	0.0608329	0.0133411	4.5598	0.000123841	0.917299
cg22009329	37	4	168096506	168096506	Sea	introns	SPOCK3	0.0155927	0.00342008	4.55916	0.000124044	0.917299
cg03482617	37	11	70936781	70936781	Sea	promoters	SHANK2	0.0230759	0.00506167	4.55894	0.000124114	0.917299
cg11350680	37	20	23471627	23471627	Sea	promoters	CST8	0.0198315	0.0043514	4.5575	0.000124572	0.917299
cg11858880	37	18	77319357	77319357	Island	intergenic	NA	0.0133574	0.00293261	4.55477	0.000125447	0.917299
cg22976419	37	2	134898400	134898400	Sea	intergenic	NA	0.0401003	0.00881096	4.55118	0.000126603	0.917299
cg25963917	37	1	175094413	175094413	Sea	introns	TNN	-0.0252756	0.00555378	-4.55106	0.000126641	0.917299
cg24535878	37	9	82570669	82570669	Sea	intergenic	NA	0.031428	0.00690844	4.54922	0.000127241	0.917299
cg00383167	37	18	77616694	77616694	Sea	intergenic	NA	-0.0628388	0.0138163	-4.54817	0.000127585	0.917299
cg04463807	37	3	126939142	126939142	Sea	intergenic	NA	0.0163969	0.00360647	4.54651	0.000128125	0.917299
cg11580090	37	1	202931074	202931074	S_Shelf	exons	ADIPOR1;CYB5R1	0.0167196	0.00368216	4.54069	0.00013005	0.917299
cg24446034	37	2	10295995	10295995	Sea	introns	C2orf48	0.0166951	0.00367895	4.53801	0.000130945	0.917299
cg11300174	37	20	358512	358512	N_Shelf	intergenic	TRIB3	0.0217372	0.00479778	4.53069	0.000133421	0.917299
cg08830117	37	3	189499425	189499425	Sea	introns	TP63	0.0254096	0.00560888	4.53025	0.000133572	0.917299
cg25715949	37	7	75701759	75701759	Sea	intergenic	NA	0.0212204	0.00468514	4.52929	0.000133897	0.917299
cg15197470	37	15	67810906	67810906	N_Shelf	introns	IQCH-AS1;C15orf61	0.0168404	0.00371817	4.52921	0.000133925	0.917299
cg21621910	37	2	102486284	102486284	Sea	introns	MAP4K4	0.0129977	0.00287004	4.52876	0.000134079	0.917299
cg23948825	37	14	70237960	70237960	S_Shelf	exons	SRSF5;LOC100289511;SLC10A1	0.0112182	0.00248027	4.52298	0.000136077	0.917299
cg11442052	37	3	35723321	35723321	Sea	promoters	ARPP21	0.018971	0.00419482	4.52248	0.000136251	0.917299
cg08037163	37	5	146568858	146568858	Sea	intergenic	NA	0.0928565	0.0205378	4.52125	0.000136684	0.917299
cg25027698	37	3	132346096	132346096	Sea	promoters	ACAD11;NPHP3-ACAD11	0.0193659	0.00428424	4.52026	0.000137029	0.917299
cg15868632	37	7	78815173	78815173	Sea	introns	MAGI2	0.0141425	0.00312963	4.5189	0.000137508	0.917299
cg00306063	37	9	92289643	92289643	N_Shore	introns	UNQ6494	0.0337555	0.00747491	4.51584	0.000138589	0.917299
cg00263263	37	9	90111409	90111409	N_Shore	intergenic	DAPK1	0.016729	0.00371374	4.50463	0.000142621	0.917299
cg17878100	37	15	101110822	101110822	Sea	introns	LINS1	0.018201	0.00404565	4.49892	0.000144722	0.917299
cg03689656	37	3	177632206	177632206	Sea	intergenic	NA	0.0312273	0.00694703	4.49507	0.000146154	0.917299
cg26302879	37	20	15688626	15688626	Sea	introns	MACROD2	0.0164505	0.0036609	4.49356	0.000146719	0.917299
cg11348760	37	11	118955271	118955271	N_Shore	promoters	VPS11;HMBS	0.0981786	0.0218755	4.48806	0.000148799	0.917299
cg13882439	37	5	130565870	130565870	Sea	intergenic	NA	0.0104701	0.00233461	4.48474	0.000150069	0.917299
cg05341575	37	12	125625032	125625032	Sea	introns	AACS	0.0160296	0.00357487	4.48396	0.000150369	0.917299
cg06037963	37	2	242716559	242716559	Sea	promoters	GAL3ST2	0.0152952	0.00341396	4.48018	0.00015183	0.917299
cg18580385	37	10	104364518	104364518	Sea	introns	SUFU	0.0212673	0.00474772	4.47947	0.000152105	0.917299
cg17450685	37	8	93426566	93426566	Sea	intergenic	NA	0.0235282	0.00525952	4.47344	0.00015447	0.917299
cg13132769	37	18	77008109	77008109	Sea	introns	ATP9B	0.0121256	0.00271472	4.4666	0.000157196	0.917299
cg08728669	37	13	88270952	88270952	Sea	promoters	MIR4500HG;MIR4500	0.0183612	0.00411363	4.46351	0.000158447	0.917299
cg26140416	37	2	3422605	3422605	Sea	introns	TRAPPC12	0.0148879	0.00333809	4.46	0.000159874	0.917299
cg00489148	37	3	172319289	172319289	Sea	intergenic	NA	0.0177224	0.00397623	4.45709	0.000161069	0.917299
cg08416551	37	6	112222068	112222068	Sea	intergenic	NA	0.0117844	0.00264578	4.45403	0.000162333	0.917299
cg24390135	37	9	85678496	85678496	S_Shore	promoters	RASEF	-0.123115	0.027675	-4.44861	0.0001646	0.917299
cg09599529	37	2	31400310	31400310	Sea	introns	CAPN14	0.0131698	0.0029622	4.44597	0.000165717	0.917299
cg11292769	37	3	106958152	106958152	N_Shore	introns	LINC00882;DUBR	0.0243662	0.00548512	4.44223	0.00016731	0.917299
cg05435212	37	3	27632180	27632180	Sea	intergenic	NA	-0.0313662	0.00707056	-4.43616	0.000169927	0.917299
cg25472576	37	18	12406305	12406305	N_Shore	intergenic	PRELID3A	0.0464324	0.010471	4.43437	0.000170708	0.917299
cg14394767	37	2	212900400	212900400	Sea	introns	ERBB4	0.0229166	0.00517036	4.43229	0.000171618	0.917299
cg03488613	37	6	160643629	160643629	Sea	introns	SLC22A2	0.0197801	0.00446875	4.42631	0.000174265	0.917299
cg24713255	37	13	103618332	103618332	Sea	intergenic	NA	0.0256025	0.00578685	4.42425	0.000175184	0.917299
cg05245107	37	2	149997362	149997362	Sea	introns	LYPD6B	0.0154669	0.00350693	4.41039	0.000181508	0.917299
cg13931134	37	10	33671135	33671135	Sea	intergenic	NA	0.0610449	0.0138448	4.40925	0.000182039	0.917299
cg01812328	37	2	211091510	211091510	S_Shore	intergenic	ACADL	0.0280672	0.00636663	4.40848	0.000182394	0.917299
cg17879636	37	3	186262330	186262330	Sea	promoters	CRYGS;TBCCD1	0.0232679	0.00527961	4.40712	0.00018303	0.917299
cg21830828	37	20	37520168	37520168	Sea	introns	PPP1R16B	0.013384	0.00303848	4.40484	0.000184101	0.917299
cg22758834	37	7	95222104	95222104	N_Shelf	promoters	PDK4	0.0122984	0.00279294	4.4034	0.000184784	0.917299
cg09074033	37	12	132402805	132402805	Sea	introns	ULK1	0.0182671	0.00414867	4.40312	0.000184912	0.917299
cg00021853	37	7	31803098	31803098	Sea	introns	PDE1C	0.0159795	0.00362934	4.40285	0.000185041	0.917299
cg04536957	37	3	184487758	184487758	Sea	intergenic	NA	0.0169346	0.00384642	4.40269	0.000185118	0.917299
cg07565523	37	5	78065856	78065856	Sea	intergenic	NA	0.0129823	0.00295011	4.40061	0.000186105	0.917299
cg05357179	37	12	117889323	117889323	Sea	intergenic	KSR2	0.0828365	0.0188256	4.4002	0.000186301	0.917299
cg15888838	37	4	80131861	80131861	Sea	introns	LINC01088	0.0121185	0.0027568	4.39588	0.000188372	0.917299
cg18210294	37	11	29085684	29085684	Sea	intergenic	NA	0.0290318	0.00661055	4.39174	0.000190377	0.917299
cg01404416	37	10	134682912	134682912	Island	introns	CFAP46	0.0753053	0.0171641	4.38736	0.00019252	0.917299
cg09011334	37	9	115615064	115615064	Sea	introns	SNX30	-0.0710567	0.0162032	-4.38536	0.000193507	0.917299
cg14648289	37	4	153516861	153516861	Sea	intergenic	NA	0.054114	0.0123552	4.37985	0.000196251	0.917299
cg22561477	37	16	74344231	74344231	Sea	intergenic	PSMD7	0.0105114	0.00240269	4.37483	0.000198786	0.917299
cg07161369	37	7	38350464	38350464	N_Shore	introns	TARP	-0.0227361	0.00519705	-4.37481	0.000198798	0.917299
cg11604912	37	11	67163072	67163072	N_Shelf	introns	LOC100130987;RAD9A;PPP1CA	0.0150422	0.003439	4.37402	0.000199202	0.917299
cg14022995	37	11	2397350	2397350	N_Shore	introns	CD81	0.0104867	0.00239791	4.37327	0.00019958	0.917299
cg02395581	37	7	95114680	95114680	Sea	promoters	ASB4	0.0178876	0.0040912	4.37222	0.000200121	0.917299
cg24897399	37	19	6765406	6765406	N_Shelf	introns	SH2D3A	0.0114439	0.0026176	4.3719	0.000200285	0.917299
cg03656688	37	7	133816132	133816132	S_Shelf	introns	LRGUK	0.0102992	0.00235581	4.37184	0.000200314	0.917299
cg24671195	37	7	97473541	97473541	Sea	intergenic	NA	0.0211225	0.00483737	4.36652	0.000203057	0.917299
cg02446003	37	9	111775057	111775057	Island	promoters	CTNNAL1;TMEM245	-0.0102969	0.00235841	-4.36602	0.000203317	0.917299
cg01489756	37	8	142654089	142654089	Sea	intergenic	NA	0.0450053	0.0103086	4.3658	0.000203429	0.917299
cg16204414	37	3	10325494	10325494	Sea	promoters	TATDN2;GHRLOS;LINC00852;GHRL	0.0548234	0.012571	4.36111	0.000205885	0.917299
cg01579001	37	12	56107347	56107347	N_Shelf	intergenic	ITGA7;BLOC1S1-RDH5;BLOC1S1	0.0144275	0.00330906	4.36	0.000206472	0.917299
cg19447966	37	11	12785773	12785773	Sea	exons	TEAD1	0.0133584	0.00306479	4.35868	0.00020717	0.917299
cg21974954	37	13	24993651	24993651	Sea	intergenic	PARP4	0.0164587	0.00377755	4.35698	0.000208069	0.917299
cg27269264	37	16	56836015	56836015	Sea	introns	NUP93	0.00952504	0.00218818	4.35296	0.000210221	0.917299
cg07422110	37	2	60869655	60869655	Sea	intergenic	NA	-0.0479748	0.0110248	-4.35154	0.000210983	0.917299
cg07284445	37	10	113975435	113975435	Sea	intergenic	NA	0.043824	0.0100799	4.34768	0.000213078	0.917299
cg16913068	37	6	70500562	70500562	Sea	promoters	LMBRD1	0.0268395	0.00617974	4.34315	0.000215559	0.917299
cg24053915	37	6	144409407	144409407	Sea	intergenic	NA	0.0269867	0.00621762	4.34036	0.000217099	0.917299
cg14336872	37	4	139610188	139610188	Sea	intergenic	NA	0.0138599	0.00319445	4.33873	0.000218008	0.917299
cg07394799	37	17	81032822	81032822	Island	intergenic	METRNL	0.0199368	0.00459628	4.33759	0.000218646	0.917299
cg15286679	37	10	116691596	116691596	Sea	intergenic	NA	0.083438	0.0192399	4.33673	0.000219125	0.917299
cg25043496	37	8	142309582	142309582	Sea	intergenic	NA	0.0178306	0.00411162	4.33663	0.000219179	0.917299
cg18708316	37	9	110251983	110251983	Island	promoters	KLF4	-0.0180462	0.00416375	-4.33412	0.000220592	0.917299
cg20007188	37	15	22011380	22011380	Sea	intergenic	CXADRP2	0.0319598	0.0073803	4.33041	0.000222692	0.917299
cg08458314	37	14	101543182	101543182	Sea	intergenic	MEG9	0.0242572	0.00560494	4.32783	0.000224169	0.917299
cg12817523	37	7	103892561	103892561	Sea	intergenic	NA	0.0692598	0.0160242	4.3222	0.000227414	0.917299
cg25443973	37	17	28328064	28328064	Sea	introns	EFCAB5	0.0227875	0.00527239	4.32204	0.000227509	0.917299
cg16745057	37	7	51673444	51673444	Sea	intergenic	NA	0.0436172	0.0100921	4.32191	0.000227585	0.917299
cg21248028	37	9	90999353	90999353	N_Shelf	intergenic	SPIN1	0.0243834	0.00564619	4.31856	0.000229543	0.917299
cg05570153	37	2	43942393	43942393	Sea	introns	PLEKHH2	0.0183099	0.00424015	4.31823	0.000229737	0.917299
cg03383184	37	8	43129726	43129726	N_Shore	intergenic	NA	0.025215	0.00584439	4.31438	0.000232003	0.917299
cg16384688	37	6	71959902	71959902	Sea	intergenic	NA	-0.0293939	0.00681627	-4.31232	0.000233233	0.917299
cg03832328	37	2	56462528	56462528	Sea	promoters	CCDC85A	0.0145929	0.003384	4.31231	0.000233236	0.917299
cg21780717	37	3	158456795	158456795	Sea	intergenic	NA	0.0117935	0.00273519	4.31175	0.000233568	0.917299
cg22022671	37	5	83253023	83253023	Sea	introns	EDIL3	0.0271478	0.00630461	4.30602	0.000237015	0.917299
cg13443116	37	2	207068409	207068409	Sea	promoters	GPR1	0.0167737	0.00389695	4.30431	0.000238054	0.917299
cg11398623	37	21	37499189	37499189	N_Shelf	promoters	LOC100133286;CBR3-AS1	0.0105268	0.00244604	4.30361	0.000238479	0.917299
cg20385970	37	15	25474668	25474668	Sea	promoters	SNORD115-30;SNORD115-31;SNORD115-32;SNORD115-33;SNORD115-35	0.0625318	0.0145443	4.29939	0.000241063	0.917299
cg07483873	37	17	9726758	9726758	Sea	intergenic	GLP2R	0.0172443	0.00401202	4.29816	0.000241823	0.917299
cg14761246	37	3	182968758	182968758	N_Shelf	introns	MCF2L2;B3GNT5	0.0110448	0.00256978	4.29797	0.000241942	0.917299
cg16785381	37	8	3141907	3141907	Sea	introns	CSMD1	0.123977	0.0288597	4.29585	0.000243253	0.917299
cg00950473	37	20	57041294	57041294	N_Shore	introns	APCDD1L	0.0647649	0.0150864	4.29294	0.000245071	0.917299
cg15021224	37	2	68756480	68756480	Sea	promoters	APLF	0.0255401	0.00595189	4.29109	0.00024623	0.917299
cg08858845	37	2	28235073	28235073	Sea	introns	BABAM2	0.0131009	0.00305365	4.29023	0.000246771	0.917299
cg26213453	37	15	89455860	89455860	N_Shore	promoters	MFGE8	-0.191254	0.044598	-4.28839	0.000247935	0.917299
cg04271991	37	20	48124114	48124114	Sea	exons	PTGIS	0.0264441	0.00616709	4.28794	0.000248222	0.917299
cg15252243	37	4	90031538	90031538	N_Shore	introns	FAM13A;TIGD2	0.0322397	0.00752027	4.28704	0.00024879	0.917299
cg21233141	37	20	15843322	15843322	Sea	introns	MACROD2	0.0147395	0.0034405	4.28412	0.000250656	0.917299
cg14612544	37	10	72432573	72432573	Island	promoters	ADAMTS14	-0.099738	0.0232833	-4.28367	0.000250943	0.917299
cg05093437	37	4	186462673	186462673	Sea	intergenic	NA	0.0654639	0.0152869	4.28235	0.000251792	0.917299
cg08390696	37	13	99405102	99405102	Island	promoters	SLC15A1	-0.0433857	0.0101314	-4.2823	0.000251821	0.917299
cg15071405	37	6	135224899	135224899	Sea	intergenic	NA	0.018804	0.00439146	4.28194	0.000252052	0.917299
cg21372672	37	17	16614065	16614065	Sea	promoters	CCDC144A;USP32P1	0.0525421	0.0122752	4.28036	0.000253076	0.917299
cg08746496	37	15	89765045	89765045	Sea	promoters	RLBP1	0.0482297	0.0112701	4.27942	0.00025368	0.917299
cg22508999	37	17	77536741	77536741	Sea	intergenic	NA	0.0314079	0.00734303	4.27725	0.000255094	0.917299
cg24134787	37	19	5642219	5642219	Sea	introns	SAFB	0.0178262	0.00416862	4.27628	0.000255727	0.917299
cg02313375	37	11	74982140	74982140	Sea	introns	ARRB1	0.0332264	0.00777174	4.27529	0.000256372	0.917299
cg25457110	37	4	2219314	2219314	Sea	introns	POLN	-0.019242	0.00450194	-4.27415	0.000257117	0.917299
cg19944061	37	3	171074485	171074485	Sea	introns	TNIK	0.0115196	0.00270071	4.2654	0.000262927	0.917299
cg11691724	37	10	13769634	13769634	Sea	introns	FRMD4A	0.0152642	0.00357975	4.26404	0.000263845	0.917299
cg00714675	37	9	5465594	5465594	Sea	exons	PLGRKT;CD274	0.0120832	0.00283406	4.26356	0.000264167	0.917299
cg01346252	37	22	43099004	43099004	Sea	introns	A4GALT	0.0115358	0.0027064	4.2624	0.000264951	0.917299
cg02045669	37	4	87514906	87514906	N_Shore	promoters	MAPK10;PTPN13	-0.0679764	0.0159483	-4.2623	0.000265019	0.917299
cg21419909	37	9	73478014	73478014	Sea	exons	TRPM3	0.025269	0.00592973	4.2614	0.000265629	0.917299
cg04267184	37	20	3023418	3023418	N_Shelf	promoters	PTPRA;GNRH2;MRPS26	0.0133377	0.00313114	4.2597	0.000266787	0.917299
cg00029640	37	19	35770141	35770141	Island	exons	USF2;HAMP	0.0200231	0.00470084	4.25947	0.000266945	0.917299
cg09812963	37	7	5447079	5447079	Sea	introns	TNRC18	0.00853217	0.00200317	4.25934	0.000267032	0.917299
cg11676978	37	20	43942565	43942565	S_Shore	introns	RBPJL	0.0247199	0.00580605	4.25761	0.00026821	0.917299
cg12062051	37	8	121752032	121752032	Sea	introns	SNTB1	0.0152283	0.00357976	4.25401	0.000270689	0.917299
cg18429742	37	5	851101	851101	S_Shelf	TSS	ZDHHC11	0.0906198	0.021303	4.25385	0.000270799	0.917299
cg09615505	37	2	176977285	176977285	Island	intergenic	HOXD11;HOXD10	-0.0887842	0.0208811	-4.25189	0.000272161	0.917299
cg24607686	37	2	191827930	191827930	Sea	exons	GLS	0.0159532	0.00375412	4.24953	0.000273801	0.917299
cg23766094	37	22	19885069	19885069	Sea	introns	TXNRD2	0.0175601	0.00413551	4.24618	0.000276153	0.917299
cg22143274	37	5	51339709	51339709	Sea	intergenic	NA	0.0173366	0.00408304	4.24601	0.000276273	0.917299
cg11928630	37	19	39649618	39649618	Sea	introns	PAK4	0.0513393	0.0120961	4.24428	0.000277501	0.917299
cg19272148	37	14	79220991	79220991	Sea	promoters	NRXN3	0.01814	0.00428	4.23832	0.000281751	0.917299
cg08739110	37	12	68603371	68603371	Sea	introns	IL26	0.0269604	0.00636259	4.23734	0.000282461	0.917299
cg19767838	37	18	67794748	67794748	Sea	exons	RTTN	0.0130456	0.00308187	4.23301	0.000285596	0.917299
cg24944427	37	6	79958864	79958864	Sea	intergenic	NA	0.0142694	0.00337104	4.23294	0.000285648	0.917299
cg22896480	37	3	122379438	122379438	Sea	intergenic	NA	0.0145124	0.00342984	4.23123	0.0002869	0.917299
cg10776521	37	12	85704002	85704002	Sea	intergenic	NA	0.1243	0.0293835	4.23026	0.00028761	0.917299
cg19615147	37	2	231969041	231969041	Sea	introns	PSMD1;HTR2B	-0.0369832	0.00874565	-4.22875	0.00028872	0.917299
cg06531176	37	5	1282723	1282723	Island	promoters	TERT	0.0103101	0.00243928	4.22671	0.000290226	0.917299
cg06249339	37	2	158713089	158713089	Sea	introns	ACVR1	0.0277966	0.00657709	4.22628	0.000290544	0.917299
cg25002239	37	6	76637299	76637299	Sea	introns	IMPG1	0.0417888	0.00988971	4.22549	0.000291137	0.917299
cg17892588	37	8	144162379	144162379	Sea	intergenic	NA	-0.00881696	0.00208665	-4.22542	0.000291188	0.917299
cg02057688	37	6	2697758	2697758	Sea	introns	MYLK4	0.0301059	0.00712559	4.22503	0.000291473	0.917299
cg14909582	37	17	46136755	46136755	Island	exons	NFE2L1	0.0169421	0.00401383	4.22093	0.000294538	0.917299
cg26188629	37	6	111689217	111689217	Sea	promoters	REV3L	0.0112129	0.00265712	4.21995	0.000295279	0.917299
cg26411128	37	12	81110496	81110496	N_Shore	promoters	MYF5	-0.130291	0.0308835	-4.2188	0.000296147	0.917299
cg23842298	37	1	17338957	17338957	S_Shore	promoters	ATP13A2	0.0328375	0.00778369	4.21876	0.000296176	0.917299
cg25456593	37	11	70672858	70672858	Island	introns	SHANK2	-0.146631	0.0347596	-4.21842	0.000296435	0.917299
cg14899103	37	1	236290638	236290638	Sea	intergenic	NA	0.0243354	0.00577221	4.21596	0.000298303	0.917299
cg26360424	37	5	134109449	134109449	Sea	exons	DDX46	0.0112908	0.00267874	4.21496	0.00029906	0.917299
cg06039161	37	11	70672835	70672835	Island	introns	SHANK2	-0.0942921	0.0223737	-4.21442	0.000299478	0.917299
cg15655609	37	7	134942841	134942841	Sea	introns	STRA8	0.013716	0.00325513	4.21367	0.000300052	0.917299
cg11080731	37	12	94939916	94939916	Sea	intergenic	NA	0.0283162	0.00672094	4.21313	0.000300465	0.917299
cg06891243	37	3	6549288	6549288	Sea	introns	NA	0.071674	0.0170132	4.21284	0.000300686	0.917299
cg12203374	37	1	145526718	145526718	Sea	introns	NBPF20;NBPF10;PEX11B;ITGA10	0.0143542	0.00340778	4.21217	0.000301203	0.917299
cg14987585	37	9	111931022	111931022	S_Shore	intergenic	FRRS1L;EPB41L4B	0.0151028	0.00358715	4.21026	0.000302673	0.917299
cg04001732	37	1	26498305	26498305	S_Shore	intergenic	ZNF593	0.0196665	0.00467122	4.21015	0.000302756	0.917299
cg14623852	37	1	90234303	90234303	Sea	intergenic	NA	0.0140892	0.00334898	4.20702	0.000305183	0.917299
cg18670373	37	5	125931232	125931232	S_Shore	promoters	ALDH7A1	-0.033102	0.00787093	-4.2056	0.000306291	0.917299
cg02842293	37	7	91272939	91272939	Sea	intergenic	NA	0.0151495	0.00360293	4.20477	0.000306938	0.917299
cg02308712	37	12	52598204	52598204	Sea	intergenic	C12orf80	0.0139058	0.00330737	4.20447	0.000307173	0.917299
cg19721652	37	12	106747211	106747211	Sea	intergenic	POLR3B	0.0486144	0.0115656	4.20336	0.000308049	0.917299
cg13883366	37	10	29747149	29747149	Sea	exons	PTCHD3P1;SVIL	0.0123479	0.00293911	4.20124	0.000309717	0.917299
cg05469695	37	2	37899953	37899953	S_Shore	promoters	CDC42EP3	-0.0084419	0.00200952	-4.20095	0.00030995	0.917299
cg02334521	37	10	324041	324041	Sea	introns	DIP2C	0.015063	0.0035875	4.19873	0.00031171	0.917299
cg12603650	37	13	60968314	60968314	N_Shelf	intergenic	TDRD3	0.057171	0.0136167	4.1986	0.000311812	0.917299
cg07114289	37	8	109475736	109475736	Sea	introns	EMC2	0.0094945	0.00226281	4.1959	0.000313968	0.917299
cg15554338	37	3	167190158	167190158	Sea	promoters	SERPINI2	0.0167014	0.00398053	4.19577	0.000314069	0.917299
cg25772873	37	8	82142473	82142473	Sea	intergenic	NA	0.0170548	0.0040653	4.1952	0.000314529	0.917299
cg04385750	37	2	67147601	67147601	Sea	intergenic	NA	0.0193777	0.00461919	4.19505	0.000314644	0.917299
cg16576288	37	11	33201323	33201323	Sea	introns	CSTF3-DT	-0.00763498	0.00182179	-4.19093	0.000317973	0.917299
cg09928736	37	2	135986008	135986008	Sea	introns	ZRANB3	0.0521715	0.012451	4.19013	0.00031862	0.917299
cg11669512	37	11	118919234	118919234	Sea	exons	HYOU1	0.0317273	0.00757367	4.18916	0.000319408	0.917299
cg05315518	37	10	16047222	16047222	Sea	intergenic	NA	0.027207	0.00649731	4.18743	0.000320822	0.917299
cg00591332	37	4	79561016	79561016	Sea	intergenic	NA	0.0119108	0.00284579	4.18539	0.000322496	0.917299
cg15553612	37	1	119520934	119520934	N_Shore	introns	TBX15	0.0356173	0.00851151	4.1846	0.000323144	0.917299
cg20464175	37	8	41559903	41559903	S_Shore	introns	NKX6-3;ANK1	-0.028062	0.00670847	-4.18307	0.000324413	0.917299
cg16880060	37	2	10150693	10150693	Sea	intergenic	NA	0.0225095	0.00538809	4.17763	0.000328941	0.917299
cg00652274	37	3	115576803	115576803	Sea	introns	LSAMP	0.0616043	0.0147501	4.17653	0.000329866	0.917299
cg03770875	37	5	82322444	82322444	Sea	intergenic	NA	0.0223861	0.00536026	4.1763	0.000330057	0.917299
cg12128722	37	5	56065868	56065868	Sea	intergenic	NA	0.0203401	0.0048721	4.1748	0.000331324	0.917299
cg07553512	37	14	37709438	37709438	Sea	introns	MIPOL1	0.0219765	0.00526493	4.17412	0.000331897	0.917299
cg13690003	37	13	45767909	45767909	Sea	promoters	GTF2F2;KCTD4	0.0168507	0.00404099	4.16995	0.00033545	0.917299
cg09619598	37	9	115512530	115512530	N_Shore	promoters	SNX30	0.0746096	0.0178972	4.1688	0.000336435	0.917299
cg15883094	37	12	122265088	122265088	N_Shore	introns	SETD1B	0.0197484	0.00473721	4.16878	0.000336446	0.917299
cg08768048	37	8	109043162	109043162	Sea	introns	RSPO2	0.0127934	0.00306901	4.16859	0.000336616	0.917299
cg22661773	37	2	72923765	72923765	Sea	introns	EXOC6B	0.0134042	0.00321589	4.16812	0.00033702	0.917299
cg07451370	37	11	126848024	126848024	Sea	introns	KIRREL3	0.09328	0.0223815	4.16773	0.000337355	0.917299
cg16244394	37	5	130721582	130721582	Sea	introns	CDC42SE2	0.0188311	0.00451943	4.16669	0.000338248	0.917299
cg23221540	37	5	1092417	1092417	N_Shore	introns	SLC12A7	0.0203619	0.00488706	4.1665	0.000338415	0.917299
cg27149284	37	19	3821283	3821283	Island	introns	ZFR2	0.0231462	0.0055562	4.16583	0.00033899	0.917299
cg06032483	37	8	9599206	9599206	Sea	promoters	TNKS;MIR597	0.0107692	0.00258657	4.16351	0.000341	0.917299
cg11309696	37	2	191183734	191183734	N_Shore	introns	HIBCH	-0.0125326	0.00301363	-4.15865	0.000345249	0.917299
cg18512890	37	17	36349739	36349739	Sea	introns	TBC1D3;LOC440434	0.0241789	0.00581503	4.158	0.000345825	0.917299
cg23366376	37	6	100586916	100586916	S_Shelf	intergenic	NA	0.0320533	0.00771078	4.15695	0.000346753	0.917299
cg21491013	37	14	93942540	93942540	Sea	introns	UNC79	0.0254427	0.00612151	4.15629	0.000347339	0.917299
cg02376806	37	4	52883875	52883875	Sea	promoters	LRRC66;SGCB	0.0233867	0.00563038	4.15367	0.000349664	0.917299
cg13846479	37	11	84647152	84647152	Sea	introns	DLG2	0.025189	0.00606581	4.15261	0.00035061	0.917299
cg01390840	37	10	76067347	76067347	Sea	introns	ADK	0.0098757	0.00237913	4.15098	0.000352071	0.917299
cg01130322	37	10	70627792	70627792	Sea	introns	STOX1	0.0443935	0.0107051	4.14695	0.000355706	0.917299
cg15285910	37	12	30594335	30594335	Sea	intergenic	NA	-0.0180354	0.0043493	-4.14674	0.000355893	0.917299
cg21945188	37	19	47617278	47617278	S_Shore	promoters	ZC3H4	0.113842	0.0274601	4.14572	0.000356824	0.917299
cg18759304	37	14	105354212	105354212	N_Shore	promoters	CEP170B	0.0237685	0.00573351	4.14554	0.000356981	0.917299
cg11531001	37	1	52872347	52872347	S_Shelf	introns	ORC1;PRPF38A	0.00929579	0.00224313	4.14411	0.000358284	0.917299
cg04719112	37	16	4382081	4382081	S_Shelf	promoters	GLIS2	0.019287	0.00465547	4.14286	0.000359431	0.917299
cg26893134	37	6	116381904	116381904	Sea	promoters	FRK	0.077809	0.0187817	4.1428	0.000359484	0.917299
cg10227124	37	11	123429837	123429837	Sea	introns	GRAMD1B	0.0125905	0.0030425	4.13822	0.000363708	0.917299
cg13580487	37	3	160938357	160938357	N_Shore	promoters	NMD3	0.0202483	0.00489405	4.13732	0.000364538	0.917299
cg10214753	37	3	58885342	58885342	Sea	introns	C3orf67	-0.0165861	0.00400903	-4.13718	0.00036467	0.917299
cg13204189	37	1	11377073	11377073	Sea	intergenic	NA	0.0298588	0.00721784	4.13681	0.000365018	0.917299
cg13027933	37	2	211168547	211168547	Sea	promoters	MYL1	0.0133203	0.00322214	4.13399	0.000367649	0.917299
cg12161848	37	7	22254120	22254120	Sea	introns	RAPGEF5	0.0158074	0.00382703	4.13046	0.000370967	0.917299
cg20598333	37	11	3663511	3663511	Island	promoters	TRPC2;ART5;ART1	-0.0121882	0.0029517	-4.12923	0.000372136	0.917299
cg11748881	37	11	61734830	61734830	Island	promoters	BEST1;FTH1	0.0177158	0.00429342	4.12626	0.000374955	0.917299
cg08969523	37	6	51355860	51355860	Sea	intergenic	NA	0.0151918	0.00368355	4.12422	0.000376912	0.917299
cg19586407	37	12	56629470	56629470	Sea	exons	SLC39A5;ANKRD52	0.0238562	0.00578601	4.12309	0.000377997	0.917299
cg02351160	37	7	159774	159774	Island	intergenic	NA	0.0314084	0.00761929	4.12221	0.000378843	0.917299
ch.3.2883011F	36	3	145334781	145334781	Sea	intergenic	NA	0.0365269	0.00886539	4.12017	0.000380824	0.917299
cg18039391	37	5	80306626	80306626	Sea	introns	RASGRF2	0.01549	0.00376106	4.11851	0.000382432	0.917299
cg19308375	37	2	228324937	228324937	Sea	intergenic	NA	-0.0142248	0.00345553	-4.11653	0.00038437	0.917299
cg19238137	37	12	7241449	7241449	Sea	exons	C1R	0.0221577	0.00538513	4.11461	0.000386255	0.917299
cg01846882	37	8	134621401	134621401	Sea	intergenic	NA	0.0145608	0.00353885	4.11457	0.000386288	0.917299
cg18287241	37	5	166819294	166819294	Sea	introns	TENM2	0.0228347	0.0055507	4.11384	0.000387011	0.917299
cg23254662	37	6	167821417	167821417	Sea	intergenic	NA	0.0198441	0.00482496	4.11281	0.000388032	0.917299
cg07423292	37	11	26544547	26544547	Sea	introns	ANO3	0.029329	0.00713249	4.11203	0.000388797	0.917299
cg25221876	37	12	71225930	71225930	Sea	introns	PTPRR	0.0190794	0.00464021	4.11175	0.000389077	0.917299
cg26467673	37	19	34790135	34790135	Sea	introns	KIAA0355	0.0110527	0.00268932	4.10983	0.000390979	0.917299
cg14920430	37	3	45348015	45348015	Sea	intergenic	NA	0.0193603	0.00471128	4.10934	0.000391468	0.917299
cg12823757	37	4	73872947	73872947	Sea	intergenic	NA	0.025105	0.00611034	4.1086	0.000392205	0.917299
cg20458019	37	4	2277349	2277349	N_Shore	introns	ZFYVE28	0.0108254	0.00263576	4.10711	0.000393698	0.917299
cg11776763	37	9	138223997	138223997	Sea	intergenic	NA	-0.0572397	0.0139538	-4.10208	0.000398772	0.917299
cg17992429	37	8	93317432	93317432	Sea	intergenic	NA	0.0162934	0.00397207	4.10199	0.000398866	0.917299
cg13272845	37	1	235105998	235105998	Sea	intergenic	NA	-0.061928	0.0151079	-4.09904	0.000401875	0.917299
cg06170302	37	22	49021973	49021973	S_Shelf	introns	FAM19A5	0.0352874	0.00860911	4.09885	0.000402073	0.917299
cg01138098	37	3	140813769	140813769	N_Shore	introns	SPSB4	-0.0318413	0.00778524	-4.08996	0.000411275	0.917299
cg03324884	37	10	134310836	134310836	Sea	intergenic	NA	0.0660538	0.0161518	4.08956	0.000411687	0.917299
cg02409125	37	7	126889555	126889555	N_Shore	introns	GRM8	0.0836838	0.0204692	4.08829	0.000413029	0.917299
cg07048828	37	10	112832758	112832758	N_Shelf	intergenic	ADRA2A	0.0147251	0.00360286	4.08707	0.00041431	0.917299
cg06940299	37	16	75147500	75147500	N_Shore	exons	ZNRF1;LDHD	0.0212785	0.0052064	4.087	0.000414384	0.917299
cg03603296	37	16	2713338	2713338	Sea	exons	ERVK13-1	0.0412769	0.0101006	4.08658	0.000414829	0.917299
cg24848890	37	3	9957467	9957467	Island	exons	CIDEC;IL17RE;IL17RC	-0.00732939	0.00179372	-4.08614	0.000415293	0.917299
cg08976316	37	2	3207190	3207190	Sea	introns	EIPR1	0.010086	0.00246859	4.08572	0.000415739	0.917299
cg12088937	37	17	31835432	31835432	Sea	introns	ASIC2	0.0381706	0.0093433	4.08534	0.000416138	0.917299
cg04112753	37	5	89268848	89268848	Sea	intergenic	NA	0.019575	0.00479197	4.08496	0.000416538	0.917299
cg07591921	37	13	84413367	84413367	Sea	intergenic	NA	0.0157764	0.003863	4.08398	0.000417576	0.917299
cg09172296	37	10	21807166	21807166	S_Shore	promoters	SKIDA1	-0.015557	0.00381014	-4.08306	0.000418559	0.917299
cg08972971	37	16	55410257	55410257	Sea	intergenic	NA	0.00977974	0.0023952	4.08305	0.000418567	0.917299
cg07887985	37	15	40398402	40398402	N_Shelf	promoters	BMF	0.021032	0.00515113	4.083	0.000418626	0.917299
cg22452298	37	5	111021726	111021726	Sea	introns	STARD4-AS1;NREP	0.0130154	0.00318992	4.08017	0.000421648	0.917299
cg25128170	37	20	60425143	60425143	Sea	introns	CDH4	0.0129831	0.00318257	4.07944	0.000422434	0.917299
cg19228412	37	1	7351630	7351630	Sea	introns	CAMTA1	0.0200953	0.00492749	4.07819	0.000423777	0.917299
cg02669112	37	2	128738794	128738794	Sea	introns	SAP130	0.0278334	0.00682629	4.07738	0.000424655	0.917299
cg25844366	37	13	68489768	68489768	Sea	intergenic	NA	0.0179561	0.00440501	4.07629	0.000425834	0.917299
cg00315837	37	11	59244789	59244789	Sea	promoters	OR4D10	0.0234938	0.00576413	4.07586	0.000426301	0.917299
cg01929982	37	2	163437826	163437826	Sea	introns	KCNH7	0.0177422	0.00435495	4.07404	0.000428276	0.917299
cg18100887	37	17	34611341	34611341	N_Shore	promoters	NA	0.0602042	0.0147827	4.07261	0.000429839	0.917299
cg07705913	37	5	166782271	166782271	Sea	introns	TENM2	0.108401	0.0266188	4.07233	0.00043014	0.917299
cg14167651	37	15	91660296	91660296	Sea	introns	SV2B	0.0341297	0.00838131	4.07212	0.000430374	0.917299
cg18548934	37	3	183263122	183263122	Sea	introns	KLHL6	0.0129996	0.00319257	4.07183	0.000430693	0.917299
cg04210779	37	1	218472324	218472324	Sea	introns	RRP15	0.0258699	0.00635685	4.06961	0.000433135	0.917299
cg03393105	37	2	95788109	95788109	S_Shore	promoters	MRPS5	-0.00736551	0.00181	-4.06935	0.000433417	0.917299
cg05417788	37	2	749191	749191	Sea	intergenic	NA	0.0206351	0.0050709	4.0693	0.00043347	0.917299
cg12604169	37	11	60049475	60049475	Sea	introns	MS4A4A	0.0198717	0.00488357	4.06908	0.000433711	0.917299
cg20355735	37	7	4118868	4118868	Sea	introns	SDK1	0.0194212	0.00477325	4.06875	0.000434081	0.917299
cg05921185	37	5	93964580	93964580	Sea	exons	SLF1	0.0507771	0.0124816	4.06815	0.00043474	0.917299
cg19332554	37	5	78365216	78365216	N_Shore	promoters	DMGDH;BHMT2	0.0579942	0.0142564	4.06794	0.000434971	0.917299
cg21520537	37	3	10326774	10326774	Sea	promoters	TATDN2;GHRLOS;LINC00852;GHRL	0.0676239	0.0166245	4.06773	0.000435211	0.917299
cg08968362	37	2	225878111	225878111	Sea	introns	DOCK10;MIR4439	0.0137954	0.00339144	4.06773	0.000435213	0.917299
cg14813458	37	2	3493699	3493699	Sea	intergenic	TRAPPC12	0.0162481	0.00399466	4.06745	0.000435524	0.917299
cg04859497	37	2	79923818	79923818	Sea	introns	CTNNA2	0.0231728	0.00569983	4.06552	0.000437661	0.917299
cg19945937	37	14	101341438	101341438	Sea	promoters	MIR337;MIR665	0.0303431	0.00746564	4.06437	0.000438947	0.917299
cg14094573	37	8	37854718	37854718	Sea	intergenic	NA	0.0157583	0.00387781	4.06371	0.000439677	0.917299
cg23094654	37	5	140635189	140635189	Sea	intergenic	NA	0.0551382	0.0135697	4.06334	0.000440094	0.917299
cg25737989	37	3	138316954	138316954	S_Shelf	intergenic	CEP70	0.0144056	0.00354623	4.06222	0.000441352	0.917299
cg10133248	37	10	35893437	35893437	N_Shelf	promoters	GJD4	0.0165002	0.00406222	4.06186	0.000441754	0.917299
cg07046546	37	7	128550967	128550967	S_Shore	promoters	KCP	0.0219698	0.00540906	4.06167	0.000441964	0.917299
cg02611998	37	3	28279377	28279377	N_Shelf	intergenic	CMC1	0.0107679	0.00265136	4.06126	0.000442431	0.917299
cg05521477	37	11	41414780	41414780	Sea	introns	LRRC4C	0.0208641	0.00514393	4.05607	0.000448305	0.917299
cg22038059	37	19	18699342	18699342	N_Shore	promoters	REX1BD;CRLF1	0.0598247	0.0147527	4.05516	0.000449353	0.917299
cg03703157	37	2	19474679	19474679	Sea	intergenic	NA	0.016817	0.00414719	4.05503	0.000449503	0.917299
cg04529139	37	17	37616773	37616773	N_Shore	promoters	CDK12	0.0155227	0.00382871	4.05429	0.000450348	0.917299
cg13636191	37	11	13731115	13731115	Sea	introns	FAR1	0.0182476	0.00450175	4.05345	0.000451303	0.917299
cg08368617	37	6	134217040	134217040	Island	promoters	TCF21	-0.0344099	0.00848965	-4.05316	0.000451638	0.917299
cg08583625	37	8	107281036	107281036	N_Shore	intergenic	OXR1	0.0299348	0.00739073	4.05032	0.00045492	0.917299
cg12377211	37	9	4367191	4367191	Sea	intergenic	NA	0.0465194	0.0114945	4.04711	0.000458644	0.917299
cg09993605	37	9	7593062	7593062	Sea	intergenic	NA	0.0138027	0.00341234	4.04494	0.000461186	0.917299
cg07909128	37	1	152957379	152957379	Sea	promoters	SPRR1A	0.0142972	0.0035355	4.04391	0.000462388	0.917299
cg18872441	37	5	620334	620334	N_Shelf	exons	CEP72	0.00996111	0.0024638	4.04298	0.000463483	0.917299
cg15238419	37	3	153834915	153834915	N_Shelf	introns	ARHGEF26-AS1;ARHGEF26	0.0136837	0.00338535	4.04203	0.000464606	0.917299
cg27130665	37	11	40316514	40316514	Sea	introns	LRRC4C	0.0496772	0.0122903	4.04199	0.000464648	0.917299
cg02747770	37	21	22536805	22536805	Sea	introns	NCAM2	0.0288522	0.00713841	4.04183	0.000464846	0.917299
cg09740554	37	2	47631145	47631145	S_Shore	promoters	MSH2	-0.0344469	0.00852407	-4.04113	0.000465668	0.917299
cg26161895	37	4	159697468	159697468	Sea	introns	FNIP2	0.0120821	0.00298996	4.04088	0.000465963	0.917299
cg12107770	37	4	55874429	55874429	Sea	intergenic	NA	0.0105447	0.00260985	4.04033	0.000466614	0.917299
cg11993565	37	17	31158254	31158254	Sea	introns	MYO1D	0.0149233	0.00369699	4.0366	0.000471058	0.917299
cg10596692	37	6	10633457	10633457	Sea	intergenic	GCNT2	0.0316584	0.00784286	4.03659	0.000471072	0.917299
cg24878170	37	19	49100392	49100392	Sea	introns	SULT2B1;FAM83E	0.0475889	0.0117925	4.03554	0.000472337	0.917299
cg14266088	37	7	72845698	72845698	N_Shelf	intergenic	FZD9	0.0176378	0.00437352	4.03286	0.000475566	0.917299
cg25851352	37	8	141067787	141067787	Sea	introns	TRAPPC9	-0.0108336	0.00268706	-4.03178	0.000476873	0.917299
cg17924936	37	19	1763800	1763800	S_Shore	introns	ONECUT3	-0.0597307	0.0148184	-4.03084	0.000478011	0.917299
cg18777417	37	14	24821850	24821850	Sea	intergenic	NA	0.0235582	0.0058452	4.03035	0.000478608	0.917299
cg14541541	37	11	36382508	36382508	Sea	introns	PRR5L	-0.0420504	0.0104346	-4.02992	0.000479136	0.917299
cg19004811	37	14	75943473	75943473	Sea	intergenic	JDP2	0.0221531	0.00549757	4.02962	0.000479495	0.917299
cg22698998	37	2	211344378	211344378	S_Shelf	introns	LANCL1;CPS1	0.0266758	0.00662215	4.02827	0.000481146	0.917299
cg13062137	37	17	7322211	7322211	S_Shore	exons	NLGN2;SPEM1	0.0172158	0.00427464	4.02741	0.000482192	0.917299
cg27169080	37	5	122881193	122881193	Sea	promoters	CSNK1G3	0.0156296	0.00388085	4.02735	0.00048227	0.917299
cg17735399	37	2	171079057	171079057	Sea	introns	MYO3B	0.012635	0.00313869	4.02558	0.000484447	0.917299
cg12765829	37	10	95135992	95135992	Sea	introns	MYOF	0.0381142	0.00946865	4.02531	0.000484782	0.917299
cg27529000	37	17	35062849	35062849	S_Shelf	intergenic	NA	-0.0169957	0.00422258	-4.02496	0.000485213	0.917299
cg04858016	37	11	89569625	89569625	Sea	intergenic	NA	0.0476254	0.0118333	4.02468	0.00048555	0.917299
cg26582677	37	16	88018871	88018871	Island	introns	BANP	0.00802292	0.00199513	4.02124	0.000489814	0.917299
cg27294629	37	5	176513704	176513704	N_Shore	promoters	FGFR4	-0.0130707	0.00325102	-4.02051	0.000490728	0.917299
cg04901749	37	12	126843602	126843602	Sea	intergenic	NA	0.0173216	0.00431532	4.01399	0.000498921	0.917299
cg05809484	37	10	104574854	104574854	Sea	exons	WBP1L	0.0211053	0.00525906	4.01314	0.000500008	0.917299
cg08802930	37	12	54475704	54475704	Island	promoters	FLJ12825;LOC100240735	0.0499132	0.0124407	4.0121	0.000501331	0.917299
cg07255415	37	20	62583740	62583740	N_Shelf	promoters	UCKL1;UCKL1-AS1;ZNF512B	0.0273576	0.00682044	4.01112	0.000502575	0.917299
cg22460896	37	15	96888024	96888024	Island	intergenic	NR2F2	-0.0693775	0.0172973	-4.01088	0.000502883	0.917299
cg24953313	37	22	45083001	45083001	Sea	introns	PRR5	0.0295745	0.00737456	4.01034	0.00050357	0.917299
cg18547419	37	3	195942172	195942172	Sea	intergenic	ZDHHC19;SLC51A	0.052582	0.0131132	4.00984	0.000504213	0.917299
cg25164385	37	17	80021043	80021043	N_Shore	promoters	DUS1L	0.0187815	0.00468398	4.00973	0.000504356	0.917299
cg14384771	37	4	23781019	23781019	Sea	intergenic	NA	0.0120874	0.00301484	4.0093	0.000504903	0.917299
cg19052946	37	5	127999440	127999440	Sea	intergenic	NA	0.0506982	0.0126454	4.00923	0.000504992	0.917299
cg00652926	37	3	2611723	2611723	Sea	introns	CNTN4	0.0124968	0.00311772	4.00831	0.000506173	0.917299
cg25920258	37	7	99699637	99699637	Island	promoters	MCM7;AP4M1	-0.0241245	0.00601864	-4.0083	0.000506189	0.917299
cg27106673	37	8	1110781	1110781	N_Shelf	intergenic	NA	0.0258991	0.00646232	4.00771	0.000506947	0.917299
cg10619099	37	11	66034014	66034014	N_Shore	exons	KLC2;RAB1B	0.0203788	0.00508556	4.00719	0.000507621	0.917299
cg26119894	37	20	1874805	1874805	N_Shore	promoters	SIRPA	-0.0119204	0.00297529	-4.00648	0.000508536	0.917299
cg18463993	37	17	26653167	26653167	Sea	introns	TMEM97;IFT20;TNFAIP1	0.0123546	0.00308448	4.00539	0.000509944	0.917299
cg05708550	37	5	137688227	137688227	Island	promoters	FAM53C;KDM3B	-0.0168927	0.00421758	-4.00531	0.000510042	0.917299
cg16317273	37	5	38258028	38258028	Island	promoters	EGFLAM	-0.065316	0.0163278	-4.0003	0.000516585	0.917299
cg03438546	37	7	138147376	138147376	S_Shore	introns	TRIM24	0.0139147	0.00347955	3.999	0.00051829	0.917299
cg10989359	37	1	6680240	6680240	Sea	exons	PHF13;THAP3	0.0126459	0.00316264	3.99853	0.000518903	0.917299
cg03570973	37	10	118999462	118999462	N_Shore	intergenic	SLC18A2	0.0118131	0.00295545	3.99705	0.000520862	0.917299
cg20271318	37	3	118890134	118890134	Sea	intergenic	UPK1B	0.0299299	0.00748941	3.9963	0.000521851	0.917299
cg08530368	37	3	28357013	28357013	Sea	introns	CMC1	0.0082399	0.00206204	3.996	0.000522251	0.917299
cg16357117	37	12	74335985	74335985	Sea	intergenic	NA	0.0234397	0.00586695	3.99521	0.000523297	0.917299
cg08810079	37	19	22866733	22866733	Sea	intergenic	NA	0.0165992	0.00415569	3.99434	0.00052446	0.917299
cg10402513	37	11	812578	812578	S_Shelf	promoters	RPLP2;SNORA52	0.0289686	0.00725732	3.99164	0.000528058	0.917299
cg11619277	37	16	55786470	55786470	Sea	intergenic	CES1P2	0.0152945	0.00383257	3.99066	0.000529377	0.917299
cg02062326	37	14	75643727	75643727	S_Shore	promoters	TMED10	-0.0350338	0.0087793	-3.99051	0.000529586	0.917299
cg13186189	37	12	12912641	12912641	Sea	introns	DDX47;APOLD1;MIR613	0.0129263	0.00324104	3.98831	0.000532543	0.917299
cg11480627	37	11	70672876	70672876	Island	introns	SHANK2	-0.149683	0.0375379	-3.98751	0.000533634	0.917299
cg07742651	37	2	211188063	211188063	Sea	intergenic	NA	0.0432852	0.0108615	3.9852	0.000536767	0.917299
cg04868078	37	1	197898229	197898229	Sea	exons	LHX9	-0.0228634	0.00573875	-3.98403	0.000538359	0.917299
cg20273477	37	1	155047037	155047037	S_Shelf	introns	EFNA3	0.0122865	0.00308452	3.98328	0.000539389	0.917299
cg14985548	37	7	154690235	154690235	Sea	intergenic	DPP6	0.0128667	0.0032306	3.98275	0.000540121	0.917299
cg04670739	37	17	10301785	10301785	Sea	exons	MYH8	0.0239779	0.00602092	3.98243	0.000540551	0.917299
cg20229177	37	12	15717479	15717479	Sea	introns	PTPRO	0.0228466	0.00574047	3.97992	0.00054401	0.917299
cg13649864	37	9	101264699	101264699	Sea	introns	GABBR2	0.0455411	0.0114433	3.97972	0.000544283	0.917299
cg07947181	37	15	41476733	41476733	Sea	exons	EXD1	0.0508131	0.0127708	3.97886	0.000545471	0.917299
cg02215141	37	4	132663979	132663979	N_Shore	intergenic	NA	-0.0645054	0.0162172	-3.9776	0.000547218	0.917299
cg05911736	37	11	15665328	15665328	Sea	intergenic	NA	0.0176361	0.00443676	3.97498	0.000550871	0.917299
cg05162900	37	17	28808449	28808449	S_Shelf	introns	GOSR1	0.012311	0.00309796	3.97391	0.000552369	0.917299
cg23606392	37	10	133784930	133784930	Sea	introns	BNIP3	0.0118104	0.00297235	3.97343	0.000553038	0.917299
cg00564723	37	10	75632066	75632066	N_Shore	introns	CAMK2G	0.0270091	0.00679878	3.97264	0.000554159	0.917299
cg05906530	37	4	139481751	139481751	Island	intergenic	NA	0.0761961	0.0191802	3.97264	0.000554159	0.917299
cg22026323	37	4	89066396	89066396	Sea	introns	ABCG2	0.015667	0.00394442	3.97194	0.000555141	0.917299
cg02283662	37	17	76106981	76106981	Sea	promoters	TNRC6C;TNRC6C-AS1;TMC6	0.0233434	0.00587714	3.9719	0.0005552	0.917299
cg26621020	37	8	123660059	123660059	Sea	intergenic	NA	-0.0268513	0.00676131	-3.97131	0.000556022	0.917299
cg18679194	37	8	10536533	10536533	Sea	introns	C8orf74	0.0419768	0.0105744	3.96964	0.000558387	0.917299
cg25882345	37	12	29854248	29854248	Sea	introns	TMTC1	0.0401842	0.0101234	3.96945	0.000558655	0.917299
cg18346445	37	8	107219781	107219781	Sea	intergenic	NA	0.0279406	0.00704012	3.96877	0.000559617	0.917299
cg02308472	37	4	1388039	1388039	N_Shore	exons	CRIPAK	0.015216	0.0038346	3.96809	0.000560593	0.917299
cg14396328	37	7	45761429	45761429	Sea	exons	ADCY1;SEPT7P2	0.0115961	0.00292279	3.96747	0.000561471	0.917299
cg17380799	37	1	172743929	172743929	Sea	intergenic	NA	0.0154509	0.00389494	3.96692	0.000562255	0.917299
cg06065089	37	4	96011175	96011175	Sea	introns	BMPR1B	0.0175549	0.00442536	3.96688	0.000562313	0.917299
cg19352371	37	2	85061309	85061309	Sea	introns	TRABD2A	0.0121419	0.00306191	3.96546	0.000564346	0.917299
cg06829852	37	3	11012958	11012958	Sea	intergenic	NA	0.0647613	0.0163315	3.96542	0.000564402	0.917299
cg18163671	37	22	44666194	44666194	Sea	introns	SHISAL1	0.0119826	0.00302207	3.96504	0.00056494	0.917299
cg06143315	37	2	242950311	242950311	Island	intergenic	NA	0.0608662	0.0153516	3.9648	0.000565282	0.917299
cg26893448	37	1	177156799	177156799	Sea	introns	BRINP2	0.0142812	0.00360582	3.96059	0.000571357	0.917299
cg09453598	37	20	39288278	39288278	Sea	intergenic	NA	0.0162672	0.00410767	3.9602	0.000571923	0.917299
cg16961528	37	4	93224058	93224058	N_Shelf	intergenic	GRID2	0.0442566	0.0111794	3.95876	0.000574023	0.917299
cg06682675	37	2	99794923	99794923	N_Shelf	introns	MRPL30;MITD1	0.0148883	0.00376119	3.9584	0.000574542	0.917299
cg16896008	37	6	24206177	24206177	Sea	promoters	DCDC2	0.0174879	0.00441807	3.95827	0.000574734	0.917299
cg25792158	37	14	31355353	31355353	Sea	exons	COCH;LOC100506071	0.0123649	0.00312498	3.9568	0.00057687	0.917299
cg15928247	37	3	23446490	23446490	Sea	introns	UBE2E2;MIR548AC	0.0126104	0.00318784	3.95577	0.000578384	0.917299
cg07876823	37	6	164392555	164392555	N_Shore	intergenic	NA	0.0194543	0.00491822	3.95556	0.000578696	0.917299
cg01655356	37	11	70672841	70672841	Island	introns	SHANK2	-0.116178	0.0293772	-3.95469	0.000579972	0.917299
cg08343515	37	22	45315935	45315935	S_Shelf	introns	PHF21B	0.0132113	0.00334196	3.95317	0.00058221	0.917299
cg12591491	37	15	68116263	68116263	Island	introns	SKOR1	-0.0377011	0.00953769	-3.95285	0.000582682	0.917299
cg15901876	37	22	37327581	37327581	Sea	introns	CSF2RB	0.0127486	0.00322562	3.95229	0.000583507	0.917299
cg20603964	37	7	157195543	157195543	S_Shelf	introns	DNAJB6	0.0121424	0.00307406	3.94995	0.000586989	0.917299
cg16588417	37	2	177466919	177466919	Sea	intergenic	MIR1246	0.0151412	0.00383468	3.9485	0.00058915	0.917299
cg22057720	37	13	84455651	84455651	S_Shore	promoters	SLITRK1	-0.0485033	0.0122853	-3.94808	0.00058977	0.917299
cg07596824	37	19	42899236	42899236	N_Shore	intergenic	CNFN;LIPE-AS1	0.0225734	0.00571764	3.94802	0.000589862	0.917299
cg01890209	37	12	27283864	27283864	Sea	intergenic	NA	0.0171549	0.00434567	3.94759	0.000590513	0.917299
cg13261802	37	3	132760544	132760544	S_Shelf	introns	TMEM108	0.0130544	0.00330855	3.94564	0.000593435	0.917299
cg08901151	37	7	2172260	2172260	Sea	introns	MAD1L1	0.0244892	0.00620914	3.94406	0.000595816	0.917299
cg05907223	37	3	162287262	162287262	Sea	intergenic	NA	0.106307	0.0269542	3.94399	0.000595923	0.917299
cg25282221	37	8	61548923	61548923	Sea	intergenic	NA	0.0176017	0.00446309	3.94383	0.000596171	0.917299
cg22274256	37	15	71272423	71272423	Sea	introns	LRRC49	0.0169684	0.00430357	3.94288	0.00059761	0.917299
cg06915844	37	15	78552643	78552643	N_Shelf	intergenic	DNAJA4	0.0169813	0.00430763	3.94214	0.000598726	0.917299
cg23241141	37	5	38879087	38879087	Sea	introns	OSMR	0.014506	0.00367997	3.94189	0.000599106	0.917299
cg00265928	37	2	181921700	181921700	Sea	introns	UBE2E3	0.0138432	0.00351225	3.9414	0.000599844	0.917299
cg18849583	37	14	32836157	32836157	Sea	introns	AKAP6	0.0101399	0.00257352	3.94008	0.000601865	0.917299
cg17135503	37	4	154266588	154266588	S_Shore	promoters	MND1	-0.00782092	0.00198503	-3.93995	0.000602052	0.917299
cg24246735	37	1	32112893	32112893	S_Shore	intergenic	PEF1;COL16A1	0.0137425	0.00348806	3.93986	0.000602193	0.917299
cg19998183	37	3	10800664	10800664	Sea	intergenic	LINC00606	0.140029	0.035549	3.93904	0.000603449	0.917299
cg18216970	37	3	101654175	101654175	Sea	intergenic	NA	0.0187144	0.00475182	3.93837	0.000604471	0.917299
cg15114378	37	5	151574018	151574018	Sea	introns	NA	0.0210227	0.00533927	3.93737	0.000606012	0.917299
cg18559471	37	12	80202172	80202172	Sea	introns	PPP1R12A	0.0103545	0.00263006	3.93698	0.000606601	0.917299
cg10074818	37	1	114051812	114051812	Sea	introns	MAGI3	0.0442966	0.0112545	3.93591	0.000608251	0.917299
cg03563100	37	2	152954239	152954239	N_Shore	promoters	CACNB4	-0.0298666	0.00759258	-3.93366	0.00061174	0.917299
cg20102742	37	2	73508918	73508918	N_Shelf	intergenic	NA	0.0135494	0.00344459	3.93352	0.000611952	0.917299
cg27614123	37	11	6952170	6952170	S_Shelf	introns	ZNF215	0.0134125	0.0034101	3.93319	0.00061247	0.917299
cg21372060	37	1	211607997	211607997	Sea	intergenic	LINC00467	0.0138673	0.00352621	3.93263	0.000613334	0.917299
cg10016963	37	3	115413296	115413296	Sea	introns	GAP43	0.0124227	0.00315948	3.93188	0.000614494	0.917299
cg06273125	37	3	113249814	113249814	N_Shore	intergenic	SIDT1	0.0192119	0.00488667	3.93149	0.000615104	0.917299
cg06237148	37	17	72891320	72891320	S_Shore	intergenic	FADS6	0.011153	0.00283687	3.93146	0.000615147	0.917299
cg09974109	37	21	34821606	34821606	Sea	exons	TMEM50B	0.0703994	0.0179102	3.93069	0.000616364	0.917299
cg09557766	37	2	239847650	239847650	Sea	promoters	LINC01940	0.0163927	0.00417146	3.92972	0.00061788	0.917299
cg01677804	37	1	212469953	212469953	Sea	introns	PPP2R5A	0.0157457	0.00400686	3.92967	0.000617945	0.917299
cg13441066	37	20	9518994	9518994	Sea	exons	PAK5	0.0123781	0.00315053	3.9289	0.00061916	0.917299
cg14462566	37	16	72993790	72993790	Island	exons	ZFHX3	0.0224774	0.00572785	3.92424	0.000626519	0.917299
cg23646337	37	19	42817556	42817556	Island	promoters	PRR19;TMEM145	-0.0270533	0.00689504	-3.92359	0.000627543	0.917299
cg07828294	37	10	14091532	14091532	Sea	introns	FRMD4A	0.0133545	0.00340588	3.92103	0.000631632	0.917299
cg14691729	37	19	54250770	54250770	Sea	intergenic	MIR520H;MIR521-1;MIR522;MIR519A1	0.0200199	0.00510808	3.91926	0.00063447	0.917299
cg03337197	37	15	96984296	96984296	Sea	intergenic	NA	0.0548084	0.0139886	3.91808	0.000636369	0.917299
cg07792589	37	2	1477046	1477046	N_Shelf	introns	TPO	0.0320168	0.00817442	3.9167	0.000638592	0.917299
cg04472688	37	10	133516227	133516227	Sea	intergenic	NA	0.0909595	0.0232242	3.91659	0.000638781	0.917299
cg09558463	37	3	61733683	61733683	Sea	introns	PTPRG	0.0310921	0.0079403	3.91574	0.000640155	0.917299
cg14500644	37	2	235320571	235320571	Sea	intergenic	NA	0.0142647	0.00364459	3.91393	0.000643095	0.917299
cg00763695	37	17	36865284	36865284	S_Shelf	introns	MLLT6	0.0120942	0.00309014	3.9138	0.000643308	0.917299
cg14420567	37	1	228466789	228466789	N_Shore	introns	OBSCN	0.00982019	0.0025093	3.91351	0.000643769	0.917299
cg10251936	37	16	57221121	57221121	S_Shore	promoters	FAM192A;RSPRY1	0.0210163	0.00537177	3.91235	0.000645665	0.917299
cg11632289	37	8	143620702	143620702	N_Shelf	introns	ADGRB1	0.0217833	0.0055682	3.91209	0.000646089	0.917299
cg14963062	37	19	6371673	6371673	N_Shore	promoters	CLPP;ALKBH7;PSPN	0.0277883	0.0071035	3.91192	0.000646376	0.917299
cg23761824	37	2	27798028	27798028	Sea	intergenic	C2orf16	0.0151855	0.00388247	3.9113	0.000647394	0.917299
cg09767514	37	22	26560277	26560277	Sea	intergenic	NA	0.0592196	0.0151419	3.91098	0.000647918	0.917299
cg02498477	37	18	44471411	44471411	Sea	introns	PIAS2	0.0416522	0.0106533	3.90979	0.000649868	0.917299
cg13296912	37	1	24208741	24208741	Sea	introns	CNR2	0.0132243	0.00338256	3.90957	0.00065024	0.917299
cg22426392	37	18	51613606	51613606	Sea	intergenic	NA	0.0120894	0.00309249	3.90927	0.000650721	0.917299
cg27085598	37	8	39955880	39955880	Sea	intergenic	NA	0.0605816	0.0154989	3.90877	0.000651556	0.917299
cg08168781	37	9	13137303	13137303	Sea	introns	MPDZ	0.0126725	0.00324225	3.90856	0.000651895	0.917299
cg14884197	37	19	55996438	55996438	Island	promoters	ZNF628;NAT14;SSC5D	-0.0128177	0.00327959	-3.90831	0.000652308	0.917299
cg06722881	37	5	10401343	10401343	Sea	exons	2020-03-06	0.00906659	0.00232003	3.90797	0.000652876	0.917299
cg20986621	37	15	36653669	36653669	Sea	intergenic	NA	0.0132809	0.00339855	3.90783	0.000653111	0.917299
cg05213116	37	9	138661546	138661546	N_Shore	introns	KCNT1	0.0398691	0.0102049	3.90685	0.00065472	0.917299
cg12488096	37	10	71927914	71927914	N_Shelf	introns	SAR1A	0.0245724	0.00629028	3.9064	0.000655469	0.917299
cg10831422	37	9	123361182	123361182	Sea	intergenic	MEGF9	0.0219463	0.00561855	3.90604	0.000656077	0.917299
cg19857776	37	15	33360396	33360396	Sea	promoters	FMN1	-0.0213646	0.00547063	-3.90532	0.000657275	0.917299
cg03634947	37	20	33547679	33547679	S_Shelf	introns	GSS;MYH7B	0.0181288	0.00464498	3.90289	0.000661328	0.917299
cg25799559	37	13	113206964	113206964	Sea	introns	TUBGCP3	0.0195685	0.00501516	3.90188	0.000663025	0.917299
cg13562929	37	10	7294271	7294271	Sea	introns	SFMBT2	0.144245	0.036971	3.90158	0.00066353	0.917299
cg16237809	37	22	50675412	50675412	Sea	introns	TUBGCP6	0.0148203	0.00380001	3.90007	0.000666055	0.917299
cg24794433	37	9	124462172	124462172	Island	introns	DAB2IP	-0.0104339	0.00267571	-3.89948	0.000667052	0.917299
cg08282468	37	9	16191281	16191281	Sea	intergenic	NA	0.0172986	0.00443737	3.89838	0.000668914	0.917299
cg25335333	37	3	104268041	104268041	Sea	intergenic	NA	0.0655793	0.016825	3.89774	0.000670008	0.917299
cg15167212	37	4	173680056	173680056	Sea	introns	GALNTL6	0.0305022	0.007826	3.89755	0.000670334	0.917299
cg01756555	37	20	61780007	61780007	Sea	intergenic	NA	0.017327	0.00444588	3.89732	0.000670721	0.917299
cg12983149	37	8	11839797	11839797	Sea	promoters	DEFB135	0.0487737	0.0125159	3.89695	0.000671348	0.917299
cg10586510	37	7	128829365	128829365	Island	promoters	SMO	-0.0264589	0.00679142	-3.89592	0.000673093	0.917299
cg01547915	37	2	38947762	38947762	Sea	introns	GALM	0.0118138	0.00303354	3.89438	0.00067573	0.917299
cg12779616	37	10	34662402	34662402	Sea	introns	PARD3	0.0134592	0.00345624	3.89418	0.000676077	0.917299
cg06302163	37	6	170424271	170424271	N_Shore	intergenic	NA	0.0213944	0.00549411	3.89405	0.000676284	0.917299
cg07554966	37	3	75483803	75483803	Island	promoters	FAM86DP	-0.0216675	0.00556438	-3.89396	0.000676438	0.917299
cg18783136	37	4	80517252	80517252	Sea	intergenic	NA	0.0194358	0.00499162	3.89368	0.000676922	0.917299
cg17794778	37	3	105392959	105392959	Sea	introns	CBLB	0.0158576	0.00407393	3.89246	0.000679023	0.917299
cg07554200	37	17	29188825	29188825	Sea	introns	ATAD5	0.00996792	0.00256147	3.89149	0.000680691	0.917299
cg23890639	37	15	83345353	83345353	N_Shelf	exons	CPEB1-AS1;AP3B2	0.0104146	0.00267772	3.88935	0.000684388	0.917299
cg27612889	37	2	191510677	191510677	N_Shelf	intergenic	NAB1	0.015259	0.00392356	3.88908	0.00068485	0.917299
cg06524213	37	1	162711669	162711669	Sea	introns	DDR2	0.0116653	0.00300077	3.88744	0.000687703	0.917299
cg03123660	37	5	1565522	1565522	Sea	intergenic	SDHAP3	0.0187339	0.00481953	3.88708	0.000688322	0.917299
cg02965660	37	13	90572192	90572192	Sea	intergenic	NA	0.0140293	0.00360932	3.88698	0.000688503	0.917299
cg09167608	37	1	110449308	110449308	N_Shelf	intergenic	CSF1	0.0223825	0.00576015	3.88574	0.000690661	0.917299
cg13372934	37	16	79138484	79138484	Sea	introns	WWOX	0.011967	0.00307983	3.88561	0.000690895	0.917299
cg17081914	37	2	134326366	134326366	Sea	promoters	NCKAP5	0.0917787	0.0236215	3.88539	0.000691282	0.917299
cg26125877	37	10	14944892	14944892	Sea	exons	SUV39H2;DCLRE1C	0.0129459	0.00333268	3.88454	0.00069277	0.917299
cg08797024	37	1	91630998	91630998	Sea	intergenic	NA	-0.00821619	0.00211511	-3.88452	0.000692803	0.917299
cg03071143	37	19	11909233	11909233	N_Shore	promoters	ZNF491	-0.0156244	0.00402261	-3.88414	0.000693473	0.917299
cg18318766	37	21	47308318	47308318	Sea	introns	PCBP3	0.0225976	0.00581901	3.8834	0.000694758	0.917299
cg04871092	37	7	100397523	100397523	Sea	intergenic	ZAN;EPHB4	0.0542276	0.013964	3.88338	0.000694798	0.917299
cg03043928	37	11	2085203	2085203	Sea	intergenic	NA	0.0203908	0.00525299	3.88176	0.00069766	0.917299
cg18826598	37	7	48150007	48150007	Sea	intergenic	UPP1	-0.0195588	0.00503919	-3.88134	0.000698401	0.917299
cg13753831	37	17	36372438	36372438	Sea	introns	LOC440434	0.0486837	0.012543	3.88133	0.000698412	0.917299
cg21720321	37	6	115036328	115036328	Sea	intergenic	NA	0.116967	0.0301369	3.88119	0.000698655	0.917299
cg18466164	37	6	54546694	54546694	Sea	intergenic	NA	0.022636	0.0058344	3.87975	0.000701204	0.917299
cg12583367	37	4	4412229	4412229	Sea	introns	NSG1	0.0248611	0.00641154	3.87756	0.000705111	0.917299
cg05857126	37	16	52108007	52108007	Sea	promoters	C16orf97	0.0185081	0.00477554	3.87561	0.000708598	0.917299
cg21762523	37	6	108497717	108497717	Island	exons	NR2E1	-0.0248087	0.0064013	-3.87557	0.000708658	0.917299
cg10027225	37	10	133746969	133746969	Sea	promoters	PPP2R2D	0.0175318	0.00452554	3.87396	0.000711552	0.917299
cg15416329	37	14	74706016	74706016	N_Shore	promoters	VSX2	-0.0361566	0.00933428	-3.87353	0.000712338	0.917299
cg03466886	37	22	39317131	39317131	Sea	intergenic	NA	0.0431835	0.0111485	3.87348	0.000712427	0.917299
cg10265544	37	5	23505057	23505057	Sea	intergenic	PRDM9	0.0256623	0.00662551	3.87325	0.000712835	0.917299
cg09889165	37	20	61973086	61973086	N_Shore	intergenic	CHRNA4	0.0175938	0.00454338	3.87242	0.000714343	0.917299
cg00057100	37	12	23779882	23779882	Sea	introns	SOX5	0.0115794	0.00299156	3.87071	0.000717438	0.917299
cg21442825	37	11	43968792	43968792	S_Shelf	promoters	C11orf96	-0.0523033	0.0135135	-3.87045	0.000717895	0.917299
cg00411838	37	11	107670196	107670196	Sea	introns	SLC35F2	-0.0634553	0.0163965	-3.87005	0.000718637	0.917299
cg12410025	37	15	48617968	48617968	Sea	intergenic	NA	0.016705	0.00431905	3.86775	0.000722829	0.917299
cg17425616	37	5	122110491	122110491	N_Shore	promoters	SNX2	-0.0100185	0.00259041	-3.86754	0.000723202	0.917299
cg23917744	37	12	120317798	120317798	S_Shelf	intergenic	CIT	0.0558231	0.0144353	3.86714	0.000723938	0.917299
cg24874049	37	11	124055793	124055793	Sea	promoters	NA	0.0147873	0.00382483	3.86614	0.000725773	0.917299
cg18803147	37	5	2743124	2743124	S_Shore	intergenic	IRX2	-0.0735558	0.0190257	-3.86612	0.000725803	0.917299
cg23530917	37	13	114305908	114305908	S_Shelf	introns	ATP4B	0.014135	0.00365806	3.86408	0.00072956	0.917299
cg01121071	37	8	144690705	144690705	N_Shore	introns	PYCR3;TSTA3	0.100243	0.0259424	3.86406	0.000729589	0.917299
cg01429387	37	5	126094467	126094467	Sea	intergenic	NA	-0.013256	0.00343101	-3.86359	0.000730465	0.917299
cg02175741	37	2	219724891	219724891	Island	promoters	WNT6	-0.00966086	0.00250067	-3.86331	0.000730984	0.917299
cg26994253	37	10	126370282	126370282	Sea	exons	FAM53B	0.0108139	0.00279916	3.86325	0.000731093	0.917299
cg20142895	37	16	720309	720309	S_Shore	promoters	WDR90;RHOT2	0.01721	0.00445517	3.86294	0.000731675	0.917299
cg21877216	37	6	30520184	30520184	N_Shelf	introns	GNL1;PRR3	0.0102796	0.00266139	3.86248	0.000732517	0.917299
cg18989919	37	3	133648584	133648584	S_Shore	promoters	C3orf36;SLCO2A1	0.0109245	0.00282868	3.86206	0.000733302	0.917299
cg19560473	37	20	51542710	51542710	Sea	intergenic	NA	0.0556767	0.0144225	3.86042	0.000736346	0.917299
cg21226412	37	18	75135107	75135107	Sea	intergenic	NA	-0.0219234	0.00568118	-3.85895	0.000739083	0.917299
cg00044210	37	7	154390803	154390803	Sea	introns	DPP6	0.0176327	0.00457076	3.85773	0.000741368	0.917299
cg03028506	37	15	38577420	38577420	Sea	introns	SPRED1	0.0133074	0.00344976	3.85748	0.000741845	0.917299
cg00844277	37	17	1664339	1664339	Sea	promoters	SERPINF1	0.0205596	0.00533097	3.85663	0.000743433	0.917299
cg20315445	37	10	55393450	55393450	Sea	intergenic	NA	0.0117741	0.00305342	3.85604	0.000744547	0.917299
cg11074070	37	2	80557293	80557293	Sea	introns	CTNNA2	0.0271385	0.00703817	3.85591	0.000744794	0.917299
cg03068616	37	6	6678498	6678498	Sea	intergenic	NA	0.0112264	0.0029117	3.85563	0.000745307	0.917299
cg26670982	37	10	30008602	30008602	Sea	introns	SVIL	0.127054	0.0329544	3.85544	0.00074567	0.917299
cg27648677	37	2	63086804	63086804	Sea	introns	EHBP1	0.0128085	0.00332221	3.85541	0.000745719	0.917299
cg11070119	37	2	240061475	240061475	Island	exons	HDAC4	0.0170479	0.00442216	3.8551	0.000746307	0.917299
cg14705521	37	10	134842688	134842688	N_Shore	intergenic	NA	0.0340819	0.00884078	3.85508	0.000746348	0.917299
cg25431838	37	20	9820575	9820575	S_Shore	promoters	PAK5	0.0137307	0.00356192	3.85486	0.000746769	0.917299
cg04262428	37	11	70673256	70673256	S_Shore	introns	SHANK2	-0.0826904	0.0214541	-3.85429	0.000747841	0.917299
cg07482373	37	22	50689843	50689843	Island	promoters	HDAC10;MAPK12	-0.0121527	0.0031537	-3.85349	0.000749358	0.917299
cg09829560	37	22	37193708	37193708	Sea	intergenic	PVALB	0.0312713	0.00811506	3.85348	0.000749366	0.917299
cg00493362	37	2	95994475	95994475	Sea	introns	KCNIP3	0.0150862	0.00391501	3.85342	0.000749488	0.917299
cg07263235	37	8	19796394	19796394	N_Shore	promoters	LPL	-0.0846865	0.0219842	-3.85215	0.00075189	0.917299
cg18110941	37	4	12224904	12224904	Sea	promoters	NA	0.0202369	0.00525372	3.85192	0.000752329	0.917299
cg16841727	37	14	97629281	97629281	Sea	intergenic	NA	0.00887363	0.00230371	3.85189	0.000752396	0.917299
cg11377286	37	8	59471126	59471126	Sea	introns	SDCBP	0.00791233	0.00205441	3.85138	0.000753364	0.917299
cg02867288	37	20	57484887	57484887	Sea	introns	GNAS	0.0134916	0.00350397	3.85037	0.000755289	0.917299
cg11393971	37	3	105975802	105975802	Sea	intergenic	NA	0.0249371	0.00647683	3.8502	0.000755617	0.917299
cg04393041	37	2	15044846	15044846	Sea	intergenic	NA	0.0122605	0.00318559	3.84873	0.000758422	0.917299
cg25131451	37	14	47739274	47739274	Sea	introns	MDGA2	0.017768	0.00461762	3.84788	0.000760059	0.917299
cg17784749	37	2	114082611	114082611	Sea	intergenic	NA	-0.01161	0.00301758	-3.84745	0.000760881	0.917299
cg19949797	37	5	134789115	134789115	Sea	intergenic	TIFAB	0.0138191	0.00359204	3.84715	0.000761449	0.917299
cg05928212	37	2	216354218	216354218	Sea	intergenic	NA	0.0361501	0.00939707	3.84696	0.000761828	0.917299
cg04194383	37	12	114351586	114351586	Sea	introns	RBM19	0.0403169	0.0104851	3.84515	0.000765325	0.917299
cg05580336	37	2	73223112	73223112	Sea	introns	SFXN5	0.0136262	0.00354397	3.84491	0.000765779	0.917299
cg27638428	37	5	17212832	17212832	N_Shelf	introns	BASP1-AS1;BASP1	0.0224947	0.00585225	3.84377	0.000767998	0.917299
cg14959554	37	14	89489494	89489494	N_Shelf	intergenic	NA	0.0189106	0.00491987	3.84372	0.000768086	0.917299
cg10471574	37	17	70120318	70120318	Island	exons	SOX9	-0.132962	0.0345934	-3.84356	0.000768405	0.917299
cg14219590	37	7	92134071	92134071	Sea	exons	PEX1	0.00921307	0.00239743	3.8429	0.000769686	0.917299
cg02386665	37	5	53432372	53432372	Sea	introns	ARL15	0.0123324	0.00320935	3.84265	0.000770159	0.917299
cg00921609	37	19	42101873	42101873	Sea	intergenic	NA	-0.00941304	0.00244969	-3.84255	0.000770362	0.917299
cg00337198	37	15	71095285	71095285	Sea	intergenic	NA	0.0174456	0.00454051	3.8422	0.000771041	0.917299
cg27328297	37	1	27101219	27101219	Sea	promoters	ARID1A	0.0161588	0.00420568	3.84215	0.000771146	0.917299
cg13467459	37	1	180919564	180919564	N_Shelf	exons	KIAA1614	0.0115434	0.00300542	3.84085	0.000773681	0.917299
cg01182980	37	7	84752435	84752435	Sea	introns	SEMA3D	0.0175433	0.00456828	3.84024	0.000774861	0.917299
cg06842886	37	3	186572382	186572382	Sea	exons	ADIPOQ;ADIPOQ-AS1	0.012382	0.00322522	3.83911	0.000777082	0.917299
cg22822048	37	7	1587328	1587328	Island	introns	MAFK;TMEM184A	0.014456	0.00376628	3.83826	0.000778747	0.917299
cg08172971	37	14	99720209	99720209	Sea	introns	BCL11B	0.0539346	0.0140593	3.83623	0.00078275	0.917299
cg26591930	37	11	70672986	70672986	Island	introns	SHANK2	-0.0784214	0.0204449	-3.83574	0.00078372	0.917299
cg16173769	37	1	45228107	45228107	Sea	exons	KIF2C	0.0174616	0.00455362	3.83466	0.000785866	0.917299
cg01407881	37	22	50719161	50719161	Island	introns	PLXNB2	0.0298573	0.00778665	3.83443	0.000786332	0.917299
cg26173864	37	8	126253384	126253384	Sea	introns	NSMCE2	0.0105512	0.00275188	3.83417	0.000786836	0.917299
cg11948339	37	1	40044951	40044951	S_Shelf	intergenic	PABPC4	0.0360975	0.00941883	3.83249	0.00079019	0.917299
cg13087298	37	20	6087941	6087941	Sea	promoters	FERMT1	0.02583	0.00674017	3.83225	0.000790674	0.917299
cg17083685	37	13	90053523	90053523	Sea	intergenic	NA	-0.010166	0.00265305	-3.83183	0.0007915	0.917299
cg22466653	37	17	56232357	56232357	N_Shore	promoters	OR4D1;MSX2P1	0.0191869	0.00500801	3.83124	0.000792677	0.917299
cg02707114	37	5	53620693	53620693	Sea	intergenic	NA	0.0298049	0.00778304	3.82946	0.00079625	0.917299
cg01223475	37	10	121540471	121540471	Sea	introns	INPP5F	0.00870626	0.00227356	3.82935	0.000796481	0.917299
cg04571369	37	19	19749068	19749068	Island	exons	GMIP	0.0162823	0.00425237	3.82898	0.000797213	0.917299
cg03496061	37	20	34459009	34459009	Sea	exons	PHF20	0.00822429	0.00214829	3.82829	0.000798608	0.917299
cg03146575	37	2	192121011	192121011	Sea	introns	MYO1B	0.015544	0.00406064	3.82796	0.000799284	0.917299
cg20547693	37	4	123687401	123687401	Sea	intergenic	NA	0.0125346	0.00327479	3.82761	0.000799982	0.917299
cg12903024	37	15	89765204	89765204	Sea	promoters	RLBP1	0.0413971	0.0108164	3.82725	0.000800709	0.917299
cg12314729	37	11	45361763	45361763	Sea	intergenic	NA	-0.0160336	0.00418962	-3.82698	0.000801255	0.917299
cg15420318	37	15	73925796	73925796	Island	promoters	NPTN	-0.012542	0.00327743	-3.82677	0.000801679	0.917299
cg06531595	37	4	120439736	120439736	Sea	introns	PDE5A	0.0129373	0.00338115	3.8263	0.000802644	0.917299
cg15207606	37	14	74294299	74294299	Sea	introns	NA	0.0124442	0.00325376	3.82457	0.000806155	0.917299
cg06840429	37	2	144051787	144051787	Sea	introns	ARHGAP15	0.00916151	0.00239555	3.82438	0.000806533	0.917299
cg00161247	37	9	140060986	140060986	N_Shore	introns	GRIN1;LRRC26;MIR3621	0.0549069	0.0143585	3.82401	0.000807289	0.917299
cg25783969	37	7	80230525	80230525	Sea	promoters	CD36	0.0195367	0.0051097	3.82345	0.000808429	0.917299
cg01248179	37	4	5433937	5433937	Sea	introns	STK32B	0.0323727	0.00846754	3.82315	0.000809048	0.917299
cg23669287	37	15	96873184	96873184	N_Shore	promoters	NR2F2-AS1;NR2F2;MIR1469	-0.0179506	0.00469529	-3.82311	0.000809128	0.917299
cg25212814	37	6	88105618	88105618	Sea	introns	LINC01590	0.0260992	0.00682827	3.82223	0.000810925	0.917299
cg04092883	37	1	143467823	143467823	S_Shore	promoters	NA	0.0451573	0.011815	3.82204	0.000811316	0.917299
cg12988132	37	9	135701304	135701304	Sea	introns	AK8	0.0622887	0.0162995	3.82151	0.000812401	0.917299
cg20384211	37	14	67289707	67289707	Sea	promoters	GPHN	0.0279353	0.0073101	3.82147	0.000812485	0.917299
cg27270754	37	10	78993533	78993533	Sea	introns	KCNMA1	0.0120167	0.00314502	3.82086	0.00081373	0.917299
cg14900869	37	8	12941542	12941542	Sea	exons	DLC1	0.0140524	0.00367784	3.82084	0.000813773	0.917299
cg14281013	37	15	98572080	98572080	Sea	intergenic	NA	0.041269	0.0108021	3.82046	0.000814554	0.917299
cg12323361	37	3	121798553	121798553	Sea	introns	CD86	0.0180959	0.0047378	3.81948	0.000816583	0.917299
cg01672790	37	11	19806897	19806897	Sea	introns	NAV2	0.0165112	0.00432349	3.81895	0.000817664	0.917299
cg21525020	37	19	54024023	54024023	Island	promoters	ZNF331	-0.00961985	0.00251976	-3.81777	0.000820109	0.917299
cg11631450	37	5	167415352	167415352	Sea	introns	TENM2	0.0408415	0.0106993	3.8172	0.000821276	0.917299
cg20734752	37	5	132358540	132358540	N_Shelf	exons	ZCCHC10	0.0104878	0.0027476	3.81706	0.000821572	0.917299
cg04324598	37	6	29602034	29602034	S_Shore	intergenic	GABBR1	0.0152717	0.00400145	3.81654	0.000822657	0.917299
cg00956114	37	10	7625588	7625588	S_Shelf	introns	ITIH5	0.0111166	0.00291295	3.81627	0.000823209	0.917299
cg13882899	37	9	17132989	17132989	N_Shore	intergenic	CNTLN	0.0279438	0.00732269	3.81605	0.000823677	0.917299
cg22613750	37	15	97432222	97432222	Sea	intergenic	NA	0.0259014	0.00678794	3.81579	0.000824204	0.917299
cg18207238	37	20	7235067	7235067	Sea	intergenic	NA	0.0168379	0.00441417	3.81451	0.000826881	0.917299
cg04673498	37	7	5545207	5545207	S_Shelf	exons	FBXL18	0.0122326	0.00320748	3.81379	0.000828384	0.917299
cg01443166	37	10	27607960	27607960	N_Shore	intergenic	NA	0.0132309	0.00346923	3.81379	0.00082839	0.917299
cg15343406	37	6	168380688	168380688	S_Shore	intergenic	HGC6.3	0.0138266	0.00362545	3.81376	0.000828454	0.917299
cg17870211	37	22	28956278	28956278	Sea	introns	TTC28	0.019857	0.0052067	3.81373	0.00082851	0.917299
cg03214244	37	2	155480153	155480153	Sea	intergenic	NA	0.0384027	0.0100699	3.81363	0.000828723	0.917299
cg01486219	37	8	1105087	1105087	Island	intergenic	NA	0.0163117	0.00427729	3.81357	0.000828843	0.917299
cg09706574	37	18	3816864	3816864	Sea	introns	DLGAP1	0.014113	0.00370084	3.81346	0.000829077	0.917299
cg18482776	37	11	70952015	70952015	Sea	intergenic	NA	-0.0545105	0.0142955	-3.81311	0.000829801	0.917299
cg21896766	37	8	114444395	114444395	N_Shore	introns	CSMD3	-0.0584239	0.0153226	-3.81294	0.000830171	0.917299
cg04967009	37	4	852566	852566	Sea	introns	GAK	0.00828568	0.00217322	3.81263	0.00083082	0.917299
cg24765446	37	20	44167974	44167974	Sea	promoters	WFDC6;EPPIN-WFDC6;EPPIN	0.0608963	0.0159748	3.81203	0.000832068	0.917299
cg14380384	37	2	221655668	221655668	Sea	intergenic	NA	0.0154406	0.00405136	3.81122	0.000833781	0.917299
cg15496763	37	6	32711102	32711102	Sea	introns	HLA-DQA2	0.0214096	0.0056185	3.81055	0.000835176	0.917299
cg14403642	37	9	90583846	90583846	Sea	introns	CDK20	0.0184264	0.00483574	3.81045	0.000835388	0.917299
cg00573623	37	12	3724731	3724731	Sea	introns	CRACR2A	0.0276316	0.00725185	3.81029	0.00083574	0.917299
cg03641402	37	20	53212718	53212718	Sea	introns	DOK5	0.0250984	0.00658757	3.80996	0.000836434	0.917299
cg14994893	37	3	194303459	194303459	N_Shore	intergenic	TMEM44-AS1;TMEM44	0.00999686	0.0026239	3.80992	0.000836511	0.917299
cg12071707	37	5	114543273	114543273	Sea	intergenic	PGGT1B	0.0122076	0.00320489	3.80906	0.00083833	0.917299
cg26343721	37	17	17409003	17409003	Sea	exons	PEMT	0.0298974	0.00785172	3.80775	0.000841097	0.917299
cg06971517	37	9	112012724	112012724	Sea	introns	EPB41L4B	0.0139201	0.00365625	3.80721	0.000842252	0.917299
cg27098943	37	16	71401476	71401476	Sea	introns	CALB2	-0.0286588	0.00753067	-3.80561	0.00084566	0.917299
cg24354284	37	11	29371598	29371598	Sea	intergenic	NA	0.0163059	0.00428519	3.80517	0.000846597	0.917299
cg06882412	37	10	115674206	115674206	Sea	exons	NHLRC2	0.0347345	0.00913023	3.80434	0.000848368	0.917299
cg07474923	37	2	160630564	160630564	Sea	introns	LY75-CD302;CD302	0.0136816	0.00359699	3.80363	0.000849885	0.917299
cg08871005	37	17	62333513	62333513	Sea	introns	TEX2	0.014448	0.00379911	3.80299	0.000851276	0.917299
cg06095195	37	6	23854555	23854555	Sea	intergenic	NA	0.0188118	0.00494699	3.80268	0.000851926	0.917299
cg23722792	37	17	62050468	62050468	Sea	promoters	SCN4A	-0.0192892	0.00507326	-3.80214	0.0008531	0.917299
cg03574115	37	1	43636559	43636559	N_Shore	promoters	EBNA1BP2;CFAP57	0.0125005	0.00328776	3.80212	0.000853142	0.917299
cg07048519	37	17	15522876	15522876	Sea	promoters	TRIM16;CDRT1	0.0104404	0.00274623	3.80173	0.000853977	0.917299
cg19547826	37	1	31533471	31533471	Sea	introns	PUM1	0.0350605	0.00922372	3.80113	0.000855277	0.917299
cg13860000	37	10	98588563	98588563	N_Shelf	intergenic	LCOR	0.0107198	0.0028205	3.80067	0.000856257	0.917299
cg19002058	37	4	6347514	6347514	Sea	introns	PPP2R2C	0.025817	0.00679415	3.79989	0.000857959	0.917299
cg01134650	37	9	7000062	7000062	Sea	introns	KDM4C	0.0178503	0.0046981	3.79946	0.000858873	0.917299
cg13121780	37	6	39895423	39895423	Sea	promoters	MOCS1	0.0169691	0.00446782	3.79806	0.000861917	0.917299
cg21883245	37	15	43661340	43661340	N_Shore	promoters	ZSCAN29;TUBGCP4	0.0189781	0.00499761	3.79744	0.000863274	0.917299
cg21212033	37	11	100641021	100641021	Sea	introns	ARHGAP42	0.0256574	0.00675667	3.79734	0.000863484	0.917299
cg12287785	37	6	99295470	99295470	N_Shore	intergenic	NA	-0.081283	0.0214064	-3.79713	0.000863943	0.917299
cg04377030	37	8	43233546	43233546	Sea	intergenic	NA	0.0374019	0.00985056	3.79693	0.000864374	0.917299
cg12535090	37	11	20071677	20071677	Sea	introns	NAV2	0.0336796	0.00887199	3.79617	0.00086604	0.917299
cg23914535	37	11	87885119	87885119	Sea	introns	RAB38	0.0215517	0.00567868	3.79519	0.000868175	0.917299
cg14619243	37	3	128792713	128792713	Sea	intergenic	NA	0.0097866	0.00257884	3.79497	0.000868667	0.917299
cg18226835	37	2	49244380	49244380	Sea	introns	FSHR	0.0118174	0.00311404	3.7949	0.000868823	0.917299
cg24829557	37	3	123813465	123813465	Sea	promoters	KALRN	0.0167813	0.00442316	3.79397	0.000870855	0.917299
cg02812487	37	12	125577625	125577625	N_Shore	introns	AACS	0.0235123	0.00619905	3.79288	0.000873246	0.917299
cg02723142	37	19	12886624	12886624	S_Shore	promoters	HOOK2	-0.00924132	0.00243668	-3.79259	0.000873889	0.917299
cg24177433	37	6	123535751	123535751	Sea	intergenic	TRDN	0.0308584	0.00813766	3.79205	0.000875089	0.917299
cg02623936	37	4	26334842	26334842	Sea	introns	RBPJ	0.0475226	0.0125332	3.79175	0.00087575	0.917299
cg16124935	37	11	70559616	70559616	Sea	introns	SHANK2	0.0358482	0.00945475	3.79155	0.000876184	0.917299
cg18405880	37	3	63978545	63978545	Sea	introns	ATXN7	0.0226562	0.00597549	3.79152	0.00087626	0.917299
cg22064309	37	18	55671939	55671939	Sea	intergenic	NA	0.0155092	0.00409062	3.79141	0.000876492	0.917299
cg21826104	37	5	10187479	10187479	Sea	intergenic	NA	0.0087521	0.00230896	3.7905	0.000878509	0.917299
cg23076550	37	19	5843661	5843661	N_Shore	exons	FUT6;FUT3	0.0243831	0.00643332	3.79013	0.000879334	0.917299
cg07378893	37	9	36850645	36850645	Sea	introns	PAX5	0.0169239	0.0044655	3.78992	0.0008798	0.917299
cg08955941	37	5	140420502	140420502	Sea	intergenic	NA	-0.0442495	0.0116758	-3.78984	0.000879967	0.917299
cg09954592	37	5	1173069	1173069	S_Shelf	intergenic	NA	0.0276096	0.00728616	3.78933	0.000881114	0.917299
cg20293079	37	16	69514742	69514742	Sea	intergenic	NA	0.0220998	0.00583542	3.78718	0.000885885	0.917299
cg07586437	37	6	75799519	75799519	Sea	introns	COL12A1	0.0104991	0.00277235	3.7871	0.000886078	0.917299
cg14737553	37	9	133476411	133476411	Sea	introns	FUBP3	0.0118399	0.00312643	3.78703	0.000886223	0.917299
cg04570624	37	3	62673394	62673394	Sea	introns	CADPS	0.0482702	0.0127468	3.78685	0.00088664	0.917299
cg19113247	37	17	36358528	36358528	Sea	promoters	TBC1D3;LOC440434	0.0397343	0.010499	3.78457	0.000891736	0.917299
cg23224090	37	17	80190033	80190033	S_Shore	promoters	SLC16A3	-0.0225037	0.00594621	-3.78455	0.000891782	0.917299
cg17918992	37	10	47627687	47627687	Sea	intergenic	NA	0.0127895	0.00338107	3.78269	0.000895979	0.917299
cg22495801	37	1	114298184	114298184	N_Shelf	introns	PHTF1	0.0132105	0.00349247	3.78256	0.000896269	0.917299
cg12970081	37	19	51273924	51273924	Sea	promoters	GPR32	0.0233413	0.00617094	3.78245	0.000896508	0.917299
cg23215092	37	5	74807815	74807815	Island	promoters	COL4A3BP;POLK	-0.0104043	0.00275068	-3.78244	0.000896531	0.917299
cg00317626	37	1	53600741	53600741	Sea	introns	SLC1A7	0.0132083	0.00349252	3.78187	0.000897835	0.917299
cg19549830	37	1	243476824	243476824	Sea	introns	SDCCAG8	0.0181958	0.00481135	3.78185	0.000897884	0.917299
cg02480489	37	16	85024131	85024131	Sea	exons	ZDHHC7	0.0363082	0.00960126	3.7816	0.00089843	0.917299
cg11662187	37	5	24267774	24267774	Sea	intergenic	NA	0.0560057	0.0148105	3.78148	0.000898723	0.917299
cg26233914	37	16	31366536	31366536	Sea	promoters	ITGAX	-0.0201007	0.00531569	-3.78139	0.000898916	0.917299
cg16056449	37	3	64383809	64383809	Sea	intergenic	NA	0.0140955	0.00372767	3.78133	0.000899055	0.917299
cg04573564	37	5	2012303	2012303	S_Shelf	intergenic	NA	0.0322964	0.00854241	3.78071	0.000900463	0.917299
cg05104546	37	2	6465912	6465912	Sea	intergenic	NA	0.0173255	0.00458271	3.78061	0.000900681	0.917299
cg10780718	37	1	234616222	234616222	S_Shore	intergenic	TARBP1	0.0133037	0.00351904	3.78049	0.000900958	0.917299
cg25462229	37	6	163731242	163731242	Sea	exons	PACRG;PACRG-AS1	0.0154093	0.00407732	3.77927	0.000903735	0.917299
cg17461492	37	3	16412517	16412517	Sea	introns	RFTN1	0.0221619	0.00586427	3.77914	0.000904023	0.917299
cg20848130	37	1	228337776	228337776	Sea	promoters	GUK1;GJC2	0.0153046	0.00405085	3.77811	0.000906372	0.917299
cg03065419	37	1	231007513	231007513	S_Shelf	intergenic	C1orf198	0.0198827	0.00526261	3.77811	0.000906375	0.917299
cg10808198	37	19	50147644	50147644	S_Shore	introns	RRAS;SCAF1	0.0666168	0.0176363	3.77727	0.000908309	0.917299
cg27445931	37	2	161407209	161407209	Sea	intergenic	NA	0.0138129	0.00365719	3.77691	0.000909126	0.917299
cg05082205	37	3	190105848	190105848	Sea	promoters	CLDN16	0.016725	0.00442898	3.77626	0.000910609	0.917299
cg03476414	37	20	47528453	47528453	Sea	intergenic	NA	0.0195585	0.00517933	3.77626	0.000910623	0.917299
cg21343498	37	5	32399118	32399118	Sea	introns	ZFR	0.0133394	0.00353264	3.77605	0.000911092	0.917299
cg23643569	37	16	23030391	23030391	Sea	intergenic	NA	0.0288644	0.0076448	3.77569	0.000911912	0.917299
cg13723054	37	21	31588795	31588795	Sea	promoters	LINC00307;CLDN8	0.0435021	0.0115238	3.77499	0.000913528	0.917299
cg01771767	37	13	112182674	112182674	Sea	intergenic	NA	0.0320378	0.00848688	3.77497	0.000913568	0.917299
cg26501477	37	19	19321326	19321326	N_Shore	intergenic	NCAN	0.0998935	0.0264634	3.77477	0.000914031	0.917299
cg03838823	37	6	127914766	127914766	Sea	intergenic	C6orf58	0.041661	0.011037	3.77466	0.000914299	0.917299
cg23476801	37	4	140037891	140037891	S_Shore	introns	ELF2	0.0161652	0.00428264	3.77458	0.000914483	0.917299
cg04174317	37	6	66205754	66205754	Sea	exons	EYS	0.0229376	0.00607777	3.77402	0.000915756	0.917299
cg18264690	37	4	148631343	148631343	Sea	intergenic	NA	0.0144191	0.00382125	3.7734	0.000917188	0.917299
cg27531867	37	19	12942876	12942876	N_Shore	introns	RTBDN	0.0867384	0.0229891	3.77303	0.000918056	0.917299
cg01718322	37	14	96342365	96342365	Island	promoters	TUNAR	-0.0620895	0.0164562	-3.77301	0.000918098	0.917299
cg07149179	37	3	134978680	134978680	Sea	exons	EPHB1	0.0993873	0.0263505	3.77175	0.000921026	0.917299
cg07730159	37	12	29299659	29299659	N_Shelf	intergenic	FAR2	0.0130604	0.00346273	3.77169	0.000921147	0.917299
cg02520559	37	11	117199266	117199266	S_Shore	promoters	CEP164	-0.0127402	0.00337883	-3.77059	0.000923716	0.917299
cg05733340	37	1	163175739	163175739	Sea	introns	RGS5	0.0137953	0.00365869	3.77057	0.000923758	0.917299
cg19779965	37	5	45135681	45135681	Sea	intergenic	NA	0.0655919	0.0173959	3.77053	0.000923848	0.917299
cg14815801	37	7	2532829	2532829	Sea	intergenic	NA	0.0209355	0.00555278	3.77027	0.000924452	0.917299
cg17356051	37	17	2076129	2076129	Sea	exons	SMG6	0.00991847	0.00263091	3.76997	0.00092515	0.917299
cg15584851	37	9	20496496	20496496	Sea	introns	MLLT3	0.0247673	0.00656969	3.76993	0.000925248	0.917299
cg13685294	37	3	51743318	51743318	S_Shore	exons	TEX264;GRM2	0.0156661	0.0041561	3.76941	0.000926456	0.917299
cg06913869	37	19	6110875	6110875	Island	promoters	RFX2	-0.00858377	0.00227784	-3.76838	0.000928869	0.917299
cg15962375	37	1	213563639	213563639	S_Shore	intergenic	NA	0.0261791	0.00694709	3.76836	0.000928914	0.917299
cg09206890	37	11	47516604	47516604	Sea	promoters	CELF1	0.0319022	0.00846686	3.76789	0.000930015	0.917299
cg12469955	37	3	21447667	21447667	Sea	promoters	VENTXP7	0.0218368	0.0057961	3.76751	0.00093092	0.917299
cg02008384	37	3	191841138	191841138	Sea	intergenic	NA	0.0567261	0.0150567	3.76749	0.00093095	0.917299
cg03023681	37	8	124551501	124551501	N_Shore	introns	FBXO32	0.0114663	0.00304393	3.76694	0.000932256	0.917299
cg16622514	37	5	74772303	74772303	Sea	introns	COL4A3BP	0.00987896	0.00262333	3.76581	0.000934909	0.917299
cg15644305	37	4	1734421	1734421	N_Shelf	introns	TACC3	0.0147782	0.00392505	3.7651	0.000936566	0.917299
cg18224977	37	1	5398602	5398602	Sea	intergenic	NA	0.0333494	0.00885846	3.7647	0.00093753	0.917299
cg12604220	37	1	110706211	110706211	Sea	introns	SLC6A17	0.0570426	0.0151576	3.7633	0.000940842	0.917299
cg22287731	37	11	55066025	55066025	Sea	promoters	TRIM51HP	0.0372086	0.00988827	3.7629	0.000941774	0.917299
cg17526396	37	21	43620353	43620353	Sea	promoters	ABCG1	-0.0254688	0.00676843	-3.76289	0.000941809	0.917299
cg02851133	37	1	156494351	156494351	Sea	intergenic	IQGAP3	-0.0444417	0.0118113	-3.76264	0.0009424	0.917299
cg06028049	37	15	45445955	45445955	S_Shore	introns	DUOX1	0.0120268	0.00319647	3.76251	0.000942704	0.917299
cg24072331	37	6	125584119	125584119	Sea	exons	TPD52L1	0.0123319	0.00327778	3.76227	0.000943286	0.917299
cg11399837	37	1	64014796	64014796	Sea	promoters	EFCAB7;DLEU2L	0.0138025	0.00366869	3.76225	0.000943321	0.917299
cg11030744	37	3	10328490	10328490	Sea	promoters	TATDN2;GHRLOS;LINC00852;GHRL	0.129096	0.0343145	3.76213	0.000943612	0.917299
cg25496547	37	2	198378794	198378794	N_Shore	introns	HSPE1-MOB4;MOB4	0.0118538	0.0031509	3.76203	0.000943839	0.917299
cg13840743	37	2	175962249	175962249	Sea	exons	ATF2	0.0132343	0.00351799	3.76189	0.00094417	0.917299
cg03745410	37	5	72835864	72835864	Sea	intergenic	NA	0.0377438	0.0100333	3.76186	0.00094424	0.917299
cg26863842	37	6	31506723	31506723	N_Shelf	exons	ATP6V1G2-DDX39B;DDX39B;SNORD117;SNORD84	0.0442636	0.0117695	3.76086	0.000946627	0.917299
cg07917894	37	8	95703079	95703079	Sea	introns	ESRP1	0.0244094	0.00649098	3.7605	0.00094748	0.917299
cg00882098	37	3	181541824	181541824	Sea	intergenic	NA	0.0113635	0.00302248	3.75967	0.000949472	0.917299
cg10603070	37	18	77919688	77919688	S_Shore	introns	PARD6G-AS1;PARD6G	0.0237418	0.00631542	3.75934	0.000950261	0.917299
cg09672954	37	4	185727181	185727181	S_Shelf	promoters	ACSL1	0.0107115	0.00284943	3.75917	0.000950668	0.917299
cg09376870	37	9	134378044	134378044	N_Shore	promoters	PRRC2B;POMT1	-0.0115324	0.00306797	-3.75895	0.000951192	0.917299
cg23230182	37	22	31973836	31973836	Sea	introns	SFI1	0.0148893	0.00396144	3.75855	0.000952164	0.917299
cg20964082	37	1	236442072	236442072	N_Shelf	introns	ERO1B	0.0272916	0.00726166	3.75832	0.000952709	0.917299
cg20297423	37	7	130131138	130131138	Island	promoters	MEST;MESTIT1;MIR335	0.0222401	0.00591758	3.7583	0.000952751	0.917299
cg16301768	37	3	183894727	183894727	S_Shore	promoters	DVL3;AP2M1	0.0137142	0.00364927	3.75807	0.000953305	0.917299
cg09243774	37	11	105407080	105407080	Sea	intergenic	NA	0.02283	0.00607492	3.75807	0.000953315	0.917299
cg04824906	37	12	22203088	22203088	S_Shelf	introns	CMAS	0.013399	0.00356593	3.75751	0.000954641	0.917299
cg09763230	37	10	134065635	134065635	Sea	introns	STK32C	0.0183563	0.00488549	3.7573	0.000955144	0.917299
cg06650261	37	2	30290168	30290168	Sea	intergenic	NA	0.0212512	0.00565605	3.75725	0.000955266	0.917299
cg08085165	37	12	102511411	102511411	N_Shelf	promoters	NUP37;PARPBP	0.0111258	0.00296179	3.75645	0.000957211	0.917299
cg11369071	37	6	26988148	26988148	S_Shore	promoters	LINC00240;LOC100270746	-0.0299583	0.00797521	-3.75643	0.000957244	0.917299
cg21435811	37	1	191860145	191860145	Sea	intergenic	NA	0.00918837	0.00244606	3.75639	0.000957341	0.917299
cg12052228	37	1	62763978	62763978	Sea	introns	KANK4	0.036205	0.00964105	3.75529	0.000959998	0.917299
cg27247148	37	2	157529880	157529880	Sea	intergenic	NA	0.0210307	0.00560067	3.75503	0.000960633	0.917299
cg10066740	37	13	103305943	103305943	Sea	introns	TPP2	0.018264	0.00486438	3.75465	0.000961551	0.917299
cg27642744	37	1	2563915	2563915	S_Shelf	promoters	MMEL1	0.0226988	0.00604577	3.75449	0.00096193	0.917299
cg13653963	37	9	135632595	135632595	Sea	introns	AK8	0.0158215	0.00421477	3.75382	0.000963556	0.917299
cg06754532	37	4	156426843	156426843	Sea	intergenic	NA	0.0266254	0.00709384	3.75331	0.000964788	0.917299
cg20733879	37	8	118146034	118146034	Sea	introns	SLC30A8	0.0223468	0.00595469	3.75281	0.000966001	0.917299
cg12742579	37	4	3446058	3446058	N_Shelf	exons	RGS12;HGFAC	0.0221179	0.00589436	3.75239	0.000967044	0.917299
cg07319811	37	1	156896259	156896259	N_Shore	introns	LRRC71	-0.0248214	0.0066158	-3.75184	0.000968365	0.917299
cg27384352	37	7	150755981	150755981	N_Shore	promoters	CDK5;SLC4A2	-0.00767184	0.00204513	-3.75128	0.000969738	0.917299
cg14510567	37	5	646835	646835	S_Shore	introns	CEP72	0.0251221	0.00669745	3.75099	0.000970451	0.917299
cg02866931	37	12	70732479	70732479	Sea	exons	CNOT2	0.00911432	0.00242993	3.75086	0.000970768	0.917299
cg20410624	37	8	141507022	141507022	Sea	intergenic	NA	0.0148659	0.00396413	3.75009	0.000972638	0.917299
cg11557052	37	4	56162616	56162616	Sea	intergenic	NA	0.0103752	0.00276686	3.74982	0.000973302	0.917299
cg02459271	37	1	22174498	22174498	Sea	exons	HSPG2	0.00842133	0.0022459	3.74964	0.00097374	0.917299
cg20019489	37	20	57414351	57414351	N_Shore	promoters	GNAS-AS1;GNAS	-0.0915153	0.0244092	-3.74922	0.000974779	0.917299
cg18499432	37	17	36349658	36349658	Sea	promoters	TBC1D3;LOC440434	0.0317166	0.0084598	3.7491	0.000975081	0.917299
cg06591826	37	16	52687871	52687871	Sea	intergenic	NA	0.0161336	0.00430344	3.74899	0.000975346	0.917299
cg24550515	37	1	23360315	23360315	Sea	introns	KDM1A	0.0105434	0.00281266	3.74855	0.00097643	0.917299
cg23421713	37	11	5314711	5314711	Sea	introns	HBG2;HBE1	0.0384568	0.0102604	3.74808	0.000977581	0.917299
cg23590914	37	20	60367290	60367290	Sea	introns	CDH4	0.0411507	0.0109813	3.74733	0.00097942	0.917299
cg00898200	37	13	85654187	85654187	Sea	intergenic	NA	0.0247103	0.00659433	3.74721	0.000979727	0.917299
cg01459283	37	11	64134550	64134550	N_Shore	introns	RPS6KA4;MIR1237	0.0119464	0.00318818	3.74709	0.000980016	0.917299
cg00517761	37	8	131266398	131266398	Sea	introns	ASAP1	0.0134567	0.00359153	3.74679	0.000980768	0.917299
cg01274929	37	16	4318696	4318696	N_Shelf	introns	TFAP4	0.0102233	0.00272866	3.74662	0.00098118	0.917299
cg11154040	37	4	3795063	3795063	Sea	intergenic	NA	0.0638883	0.0170537	3.7463	0.00098198	0.917299
cg02627047	37	2	190407083	190407083	Sea	intergenic	NA	0.0182601	0.00487446	3.74608	0.000982526	0.917299
cg14620100	37	13	97406733	97406733	Sea	introns	HS6ST3	0.0258224	0.00689339	3.74596	0.000982806	0.917299
cg22827300	37	3	118661300	118661300	Sea	promoters	IGSF11;IGSF11-AS1	0.0603982	0.0161261	3.74537	0.000984281	0.917299
cg01445495	37	1	235357824	235357824	Sea	promoters	ARID4B;MIR4753	0.00961383	0.0025669	3.74531	0.00098443	0.917299
cg19225369	37	1	32255601	32255601	S_Shore	intergenic	SPOCD1	0.0229424	0.00612611	3.74503	0.000985121	0.917299
cg05153809	37	3	62248602	62248602	Sea	exons	PTPRG;PTPRG-AS1	0.0244728	0.0065352	3.74477	0.000985757	0.917299
cg12199968	37	15	94913754	94913754	Sea	introns	MCTP2	0.0125136	0.00334217	3.74416	0.000987281	0.917299
cg14113851	37	15	88148209	88148209	Sea	intergenic	NA	-0.0685415	0.0183073	-3.74394	0.000987824	0.917299
cg00624418	37	5	1282357	1282357	N_Shore	promoters	TERT	0.0126433	0.00337751	3.74336	0.000989257	0.917299
cg23015041	37	8	8176714	8176714	Island	exons	PRAG1	0.0137153	0.00366392	3.74336	0.000989273	0.917299
cg06977916	37	11	66753858	66753858	Sea	intergenic	NA	0.0162743	0.00434791	3.74302	0.000990118	0.917299
cg16520467	37	3	170052930	170052930	Sea	intergenic	NA	0.0122254	0.00326618	3.74301	0.000990136	0.917299
cg05970721	37	16	22926625	22926625	Island	exons	HS3ST2	0.016432	0.00439035	3.74274	0.000990799	0.917299
cg27234747	37	2	120525972	120525972	Sea	introns	PTPN4	0.0117286	0.00313379	3.74263	0.000991076	0.917299
cg16234706	37	15	58526439	58526439	Sea	introns	ALDH1A2	0.019301	0.00515908	3.74117	0.00099474	0.917299
cg23316312	37	7	67113327	67113327	Sea	intergenic	NA	-0.0164556	0.00439973	-3.74013	0.000997338	0.917299
cg21315468	37	2	204244568	204244568	Sea	promoters	ABI2	0.0260454	0.00696447	3.73975	0.000998282	0.917299
cg14032261	37	1	211909305	211909305	Sea	intergenic	NA	0.0135469	0.00362255	3.7396	0.000998672	0.917299
cg15674710	37	8	75106556	75106556	Sea	intergenic	NA	0.0127267	0.00340332	3.7395	0.000998917	0.917299
cg17849733	37	6	31082200	31082200	Sea	promoters	C6orf15;PSORS1C1;CDSN	0.0898526	0.0240283	3.73944	0.000999057	0.917299
cg07781332	37	5	128796696	128796696	Island	promoters	ADAMTS19	-0.0134041	0.00358498	-3.73896	0.00100029	0.917299
cg15247509	37	10	48416977	48416977	S_Shelf	promoters	GDF2	0.0506919	0.0135586	3.73874	0.00100083	0.917299
cg25308591	37	7	124286919	124286919	Sea	intergenic	NA	0.0288	0.00770331	3.73866	0.00100103	0.917299
cg06202585	37	2	38325802	38325802	Sea	intergenic	NA	-0.0195228	0.00522251	-3.73821	0.00100217	0.917299
cg11236966	37	1	245866255	245866255	Sea	exons	KIF26B	0.0196484	0.00525631	3.73807	0.00100251	0.917299
cg15295599	37	6	84634535	84634535	Sea	introns	CYB5R4	0.00927398	0.00248097	3.73805	0.00100257	0.917299
cg11681681	37	7	55208096	55208096	Sea	introns	EGFR	0.0274949	0.00735555	3.73798	0.00100275	0.917299
cg12515135	37	11	46551837	46551837	Sea	introns	AMBRA1	0.0193333	0.0051722	3.73792	0.00100289	0.917299
cg17302543	37	2	8992326	8992326	Sea	intergenic	MBOAT2	0.00857567	0.00229432	3.73778	0.00100326	0.917299
cg16738620	37	5	115298154	115298154	S_Shore	promoters	LVRN	-0.0308816	0.00826236	-3.73763	0.00100363	0.917299
cg00334961	37	8	140797491	140797491	Sea	introns	TRAPPC9	0.0152466	0.00408004	3.73687	0.00100554	0.917299
cg04609908	37	14	66944132	66944132	Sea	intergenic	NA	0.0139904	0.00374465	3.7361	0.0010075	0.917299
cg19040196	37	13	46119944	46119944	Sea	introns	ERICH6B	0.0232579	0.00622758	3.73466	0.00101115	0.917299
cg13416727	37	8	26115975	26115975	Sea	introns	PPP2R2A	0.010522	0.00281759	3.73441	0.00101179	0.917299
cg24927207	37	15	20556123	20556123	Sea	intergenic	NA	0.040986	0.0109759	3.73419	0.00101235	0.917299
cg02708506	37	10	131238682	131238682	Sea	intergenic	NA	0.0279879	0.00749541	3.734	0.00101283	0.917299
cg16184930	37	14	95623699	95623699	Island	promoters	DICER1;DICER1-AS1	-0.00939361	0.00251581	-3.73383	0.00101327	0.917299
cg13632058	37	9	117267392	117267392	Island	promoters	WHRN	-0.0165131	0.00442295	-3.73349	0.00101412	0.917299
cg07327067	37	1	223065520	223065520	Sea	introns	DISP1	0.0109701	0.00293829	3.73349	0.00101413	0.917299
cg18764771	37	6	116381957	116381957	Sea	promoters	FRK	0.0738022	0.0197716	3.73274	0.00101603	0.917299
cg22683277	37	2	105362983	105362983	Sea	intergenic	LINC01114	0.0255635	0.00684891	3.73249	0.00101669	0.917299
cg06493973	37	16	88765071	88765071	Island	introns	RNF166	0.0210008	0.00562769	3.73168	0.00101876	0.917299
cg09897002	37	8	41553955	41553955	Sea	exons	NKX6-3;ANK1	0.0437103	0.011715	3.73113	0.00102017	0.917299
cg15477247	37	5	176046144	176046144	Island	intergenic	SNCB	-0.0695568	0.0186432	-3.73094	0.00102065	0.917299
cg23991845	37	4	121770445	121770445	Sea	introns	PRDM5	0.0179586	0.00481443	3.73016	0.00102267	0.917299
cg12240828	37	18	10592998	10592998	S_Shelf	intergenic	NA	0.0263882	0.00707486	3.72985	0.00102345	0.917299
cg18109289	37	7	73457810	73457810	Sea	introns	ELN	0.0157017	0.0042116	3.72821	0.00102768	0.917299
cg19145061	37	4	4760891	4760891	Sea	intergenic	NA	0.0151143	0.0040556	3.72676	0.00103144	0.917299
cg10266681	37	2	125183768	125183768	Sea	introns	CNTNAP5	0.0209247	0.00561505	3.72654	0.00103201	0.917299
cg10320759	37	12	113490792	113490792	N_Shelf	intergenic	DTX1	0.020867	0.00559967	3.72647	0.0010322	0.917299
cg10346111	37	3	10326661	10326661	Sea	promoters	TATDN2;GHRLOS;LINC00852;GHRL	0.0432814	0.0116147	3.72644	0.00103226	0.917299
cg07230890	37	2	176098681	176098681	Sea	intergenic	NA	0.0145104	0.00389435	3.726	0.00103341	0.917299
cg13311794	37	5	174774296	174774296	Sea	intergenic	NA	0.129243	0.0346985	3.72473	0.00103673	0.917299
cg09738574	37	2	233923669	233923669	N_Shore	intergenic	INPP5D	0.0141684	0.003804	3.72461	0.00103702	0.917299
cg06621622	37	2	159945415	159945415	Sea	introns	TANC1	0.026413	0.00709171	3.72449	0.00103735	0.917299
cg13264931	37	10	78045294	78045294	Sea	introns	LRMDA	0.0166837	0.00448057	3.72357	0.00103974	0.917299
cg16309518	37	5	176445507	176445507	N_Shelf	intergenic	ZNF346	0.0147978	0.00397503	3.7227	0.00104203	0.917299
cg26016587	37	2	33032061	33032061	Sea	introns	TTC27	0.0250861	0.00673904	3.72251	0.00104253	0.917299
cg23906001	37	7	121959814	121959814	S_Shelf	exons	CADPS2	0.0135092	0.0036293	3.72225	0.00104321	0.917299
cg24741888	37	4	144172845	144172845	Sea	intergenic	NA	0.0243837	0.00655145	3.72188	0.00104416	0.917299
cg00289762	37	19	8550540	8550540	Island	exons	HNRNPM;PRAM1	0.012591	0.00338338	3.72142	0.00104539	0.917299
cg20832910	37	22	42792851	42792851	Sea	introns	NFAM1	0.0746904	0.0200715	3.72122	0.00104592	0.917299
cg01295093	37	12	50635543	50635543	Sea	introns	LIMA1	0.0189634	0.00509726	3.72031	0.0010483	0.917299
cg05504981	37	4	62787571	62787571	Sea	introns	ADGRL3	0.0143055	0.00384564	3.71992	0.00104933	0.917299
cg02213440	37	7	86866931	86866931	Sea	intergenic	NA	0.0184816	0.00496924	3.71921	0.00105121	0.917299
cg16587228	37	16	88002830	88002830	Sea	promoters	BANP	0.0176587	0.00474806	3.71914	0.0010514	0.917299
cg08823255	37	4	6173453	6173453	Sea	introns	JAKMIP1	0.0220061	0.00591717	3.71903	0.00105168	0.917299
cg12398735	37	1	228622805	228622805	Sea	intergenic	NA	0.0209117	0.00562688	3.7164	0.00105865	0.917299
cg10958874	37	3	188822328	188822328	Sea	introns	TPRG1	0.00751409	0.00202226	3.71568	0.00106057	0.917299
cg26625146	37	22	26880401	26880401	S_Shore	promoters	HPS4;SRRD	0.0141864	0.00381831	3.71536	0.00106143	0.917299
cg04244624	37	1	85991560	85991560	Sea	introns	DDAH1	0.0106037	0.00285453	3.71471	0.00106317	0.917299
cg09740598	37	17	26808425	26808425	Sea	introns	SLC13A2	0.0184165	0.00495893	3.71381	0.00106558	0.917299
cg00303876	37	5	177630081	177630081	N_Shore	intergenic	HNRNPAB	0.0241983	0.00651646	3.71342	0.00106663	0.917299
cg19833279	37	3	113562820	113562820	Sea	introns	GRAMD1C	0.0199315	0.00536749	3.71338	0.00106671	0.917299
cg27579316	37	15	26137365	26137365	Sea	intergenic	NA	0.0136821	0.00368604	3.71188	0.00107076	0.917299
cg21344657	37	6	83847339	83847339	Sea	promoters	DOP1A	0.0119775	0.00322703	3.7116	0.0010715	0.917299
cg06990571	37	8	132986509	132986509	Sea	introns	EFR3A	0.00940536	0.00253412	3.71149	0.0010718	0.917299
cg25422665	37	17	16485103	16485103	N_Shelf	intergenic	NA	0.0118283	0.00318714	3.71125	0.00107245	0.917299
cg04220417	37	17	69616785	69616785	Sea	intergenic	NA	0.0280184	0.00755016	3.71097	0.0010732	0.917299
cg01059690	37	18	59193089	59193089	Sea	introns	CDH20	0.0189426	0.0051046	3.71089	0.00107341	0.917299
cg18477362	37	3	166452764	166452764	Sea	intergenic	NA	0.0173467	0.00467489	3.71061	0.00107418	0.917299
cg14252059	37	11	120973274	120973274	Sea	promoters	TECTA	0.0243848	0.00657173	3.71056	0.0010743	0.917299
cg25942059	37	6	57690936	57690936	Sea	intergenic	NA	0.037907	0.0102172	3.71012	0.00107549	0.917299
cg21268469	37	2	236446210	236446210	S_Shelf	introns	AGAP1	0.0467112	0.0125942	3.70894	0.00107869	0.917299
cg06715322	37	4	7113303	7113303	Sea	intergenic	NA	0.0139106	0.00375074	3.70877	0.00107915	0.917299
cg24052097	37	12	42681223	42681223	S_Shore	intergenic	NA	0.0359556	0.00969569	3.70841	0.00108011	0.917299
cg16327529	37	12	112198844	112198844	Sea	intergenic	ACAD10	0.0141565	0.00381742	3.7084	0.00108015	0.917299
cg09672796	37	19	19554089	19554089	Sea	introns	GATAD2A	0.0127298	0.00343336	3.70769	0.00108209	0.917299
cg05440365	37	14	59956246	59956246	Sea	introns	JKAMP	0.0155015	0.00418112	3.70751	0.00108257	0.917299
cg19063654	37	5	156516798	156516798	Sea	introns	HAVCR2	0.0151221	0.00407882	3.70748	0.00108266	0.917299
cg08612177	37	15	62496488	62496488	Sea	intergenic	NA	0.0481589	0.012991	3.7071	0.00108369	0.917299
cg14505104	37	3	30673950	30673950	Sea	introns	TGFBR2	0.0154161	0.00415899	3.70669	0.00108479	0.917299
cg27158472	37	11	45926170	45926170	S_Shore	introns	MAPK8IP1;C11orf94	0.0315754	0.00851853	3.70667	0.00108485	0.917299
cg02539846	37	15	49761032	49761032	Sea	introns	FAM227B;FGF7	0.0114568	0.00309088	3.70663	0.00108497	0.917299
cg22431466	37	6	144290804	144290804	Sea	introns	PLAGL1	0.0301225	0.00812773	3.70614	0.00108631	0.917299
cg06730409	37	7	50202657	50202657	S_Shelf	intergenic	SPATA48	0.0244639	0.00660133	3.7059	0.00108695	0.917299
cg14100313	37	5	176430831	176430831	N_Shelf	introns	UIMC1	0.0441354	0.0119095	3.70589	0.00108697	0.917299
cg24904937	37	1	66377874	66377874	Sea	introns	PDE4B	0.0256173	0.0069141	3.70508	0.00108919	0.917299
cg19100992	37	12	105244251	105244251	Sea	introns	SLC41A2	0.0213095	0.00575272	3.70425	0.00109148	0.917299
cg19926519	37	6	21185809	21185809	Sea	introns	CDKAL1	0.0117998	0.00318555	3.70418	0.00109166	0.917299
cg11239019	37	17	40172096	40172096	Island	promoters	DNAJC7;NKIRAS2	-0.00608629	0.00164329	-3.70373	0.0010929	0.917299
cg15776847	37	3	72845480	72845480	Sea	introns	SHQ1	0.0114366	0.00308811	3.70343	0.00109372	0.917299
cg17625387	37	9	123479770	123479770	S_Shelf	intergenic	MEGF9	0.0238916	0.00645126	3.7034	0.0010938	0.917299
cg26014813	37	3	48972136	48972136	Sea	introns	ARIH2	0.0106816	0.00288429	3.70337	0.00109389	0.917299
cg07880753	37	4	25951016	25951016	Sea	intergenic	NA	0.01187	0.0032057	3.70278	0.00109551	0.917299
cg03957898	37	1	152333423	152333423	Sea	promoters	FLG2	0.0617795	0.0166846	3.70278	0.00109551	0.917299
cg10840460	37	1	3496139	3496139	N_Shelf	introns	MEGF6	0.0189779	0.00512582	3.70241	0.00109652	0.917299
cg12059793	37	1	18440405	18440405	S_Shelf	introns	IGSF21	0.0225347	0.00608737	3.70187	0.00109801	0.917299
cg02344497	37	3	27472828	27472828	Sea	exons	SLC4A7	0.00757995	0.00204808	3.701	0.00110041	0.917299
cg08210297	37	2	233320854	233320854	N_Shelf	promoters	ALPI	0.0195012	0.00527001	3.70041	0.00110206	0.917299
cg17008861	37	5	145481125	145481125	Sea	introns	PLAC8L1	0.0107791	0.00291305	3.70027	0.00110244	0.917299
cg05593590	37	15	43924747	43924747	Sea	promoters	STRC;CATSPER2	0.0758718	0.0205066	3.69988	0.00110351	0.917299
cg25282633	37	16	69736943	69736943	Sea	exons	NFAT5	0.0112793	0.0030489	3.69945	0.0011047	0.917299
cg08662227	37	15	81411066	81411066	Island	introns	CFAP161	-0.154151	0.0416772	-3.69868	0.00110685	0.917299
cg01129314	37	1	229685674	229685674	Sea	introns	ABCB10	0.016641	0.00449938	3.69851	0.00110733	0.917299
cg22772300	37	7	6194677	6194677	Island	exons	USP42	0.0111441	0.0030133	3.69831	0.00110788	0.917299
cg16938696	37	5	110740798	110740798	Sea	introns	CAMK4	0.0121296	0.00328086	3.69709	0.00111127	0.917299
cg13187337	37	14	52073016	52073016	Sea	introns	FRMD6	0.0269805	0.00729871	3.69662	0.00111259	0.917299
cg12042737	37	14	104624738	104624738	N_Shore	introns	KIF26A	0.014528	0.00393041	3.69631	0.00111346	0.917299
cg14589246	37	10	99996069	99996069	Sea	introns	R3HCC1L	0.0109678	0.00296734	3.69619	0.0011138	0.917299
cg04775710	37	6	30712022	30712022	Island	promoters	FLOT1;IER3	-0.0158721	0.00429517	-3.69534	0.00111618	0.917299
cg02463440	37	8	22132932	22132932	Island	promoters	PIWIL2	-0.0708915	0.0191863	-3.6949	0.00111741	0.917299
cg21376090	37	6	106201547	106201547	Sea	intergenic	NA	0.0117446	0.00317888	3.69458	0.0011183	0.917299
cg11719790	37	16	27500546	27500546	Sea	introns	GTF3C1	0.014956	0.0040484	3.6943	0.00111909	0.917299
cg08116858	37	16	71546863	71546863	Sea	intergenic	NA	0.0165624	0.00448351	3.69407	0.00111974	0.917299
cg04001424	37	5	153822176	153822176	N_Shelf	introns	SAP30L-AS1;SAP30L	0.00863682	0.00233809	3.69396	0.00112004	0.917299
cg21825143	37	2	11558156	11558156	Sea	intergenic	NA	0.019284	0.00522053	3.69388	0.00112025	0.917299
cg26677455	37	1	110689523	110689523	N_Shelf	intergenic	SLC6A17	0.0641083	0.0173563	3.69367	0.00112085	0.917299
cg02844714	37	4	166477531	166477531	Sea	intergenic	NA	0.00966026	0.00261663	3.69186	0.00112595	0.917299
cg22064505	37	20	54038653	54038653	Sea	intergenic	NA	0.0210885	0.00571247	3.69166	0.00112651	0.917299
cg23345631	37	8	3244912	3244912	Sea	introns	CSMD1	0.0107011	0.00289881	3.69155	0.00112683	0.917299
cg13136824	37	12	130494664	130494664	Sea	intergenic	NA	0.0325979	0.00883053	3.6915	0.00112698	0.917299
cg16749027	37	19	40733959	40733959	S_Shore	intergenic	CNTD2;AKT2	0.0184395	0.00499559	3.69116	0.00112795	0.917299
cg16552500	37	5	49849783	49849783	Sea	intergenic	NA	0.0608271	0.0164793	3.69112	0.00112806	0.917299
cg06184450	37	21	46520235	46520235	N_Shore	introns	ADARB1	0.0132658	0.00359402	3.69108	0.00112816	0.917299
cg02184916	37	10	13570462	13570462	Island	intergenic	NA	-0.0121029	0.00327903	-3.691	0.0011284	0.917299
cg01188562	37	3	98637410	98637410	Sea	intergenic	NA	0.0163612	0.00443276	3.69098	0.00112846	0.917299
cg23360860	37	11	91717555	91717555	Sea	intergenic	NA	0.0481851	0.0130558	3.69069	0.00112926	0.917299
cg04304794	37	17	12847419	12847419	Sea	promoters	ARHGAP44	0.00798194	0.00216276	3.69062	0.00112947	0.917299
cg18458597	37	3	85544609	85544609	Sea	introns	CADM2	0.0189496	0.00513512	3.69019	0.00113068	0.917299
cg16732415	37	4	83542978	83542978	Sea	promoters	LINC00575	0.0152258	0.00412725	3.68909	0.00113382	0.917299
cg21809938	37	10	80510326	80510326	Sea	intergenic	NA	0.0650649	0.0176374	3.68903	0.00113399	0.917299
cg11658065	37	3	181254067	181254067	Sea	introns	SOX2-OT	0.0296181	0.00802883	3.68897	0.00113417	0.917299
cg07671383	37	9	93716207	93716207	Sea	intergenic	NA	0.0542582	0.0147083	3.68894	0.00113424	0.917299
cg16411571	37	2	233527347	233527347	Sea	promoters	EFHD1	0.015579	0.00422317	3.68894	0.00113426	0.917299
cg13602343	37	17	39042440	39042440	Sea	promoters	KRT20	0.0192325	0.00521382	3.68875	0.00113478	0.917299
cg09211391	37	14	38032584	38032584	Sea	intergenic	NA	0.0144746	0.00392412	3.68863	0.00113513	0.917299
cg01536284	37	2	174585199	174585199	Sea	intergenic	NA	0.0216961	0.00588268	3.68814	0.00113653	0.917299
cg18031008	37	1	150266311	150266311	N_Shore	promoters	MRPS21	-0.00601255	0.0016303	-3.68799	0.00113694	0.917299
cg19668278	37	17	19281621	19281621	Island	promoters	B9D1;MAPK7	-0.00853655	0.00231509	-3.68735	0.00113879	0.917299
cg02383173	37	4	95372196	95372196	N_Shore	promoters	PDLIM5	0.0249409	0.00676394	3.68733	0.00113884	0.917299
cg12714395	37	13	83631684	83631684	Sea	intergenic	NA	0.00973655	0.00264076	3.68703	0.00113969	0.917299
cg21505853	37	22	42415325	42415325	Sea	promoters	WBP2NL	0.0161288	0.00437458	3.68694	0.00113996	0.917299
cg15811736	37	1	4231136	4231136	Sea	intergenic	NA	0.0379552	0.0102953	3.68665	0.00114079	0.917299
cg23706615	37	19	1287884	1287884	Island	introns	EFNA2	-0.0300756	0.00815973	-3.68585	0.00114306	0.917299
cg04671082	37	5	23304101	23304101	Sea	intergenic	NA	0.0174791	0.00474264	3.68552	0.00114402	0.917299
cg22748223	37	14	54917709	54917709	Sea	intergenic	NA	0.0130842	0.00355031	3.68536	0.00114448	0.917299
cg03272836	37	13	93621076	93621076	Sea	intergenic	NA	0.0137778	0.00373879	3.68511	0.00114521	0.917299
cg25334215	37	11	33163286	33163286	Sea	exons	CSTF3	0.0130005	0.0035279	3.68505	0.00114538	0.917299
cg15233651	37	14	51279141	51279141	Sea	introns	NIN	0.171421	0.0465243	3.68455	0.00114682	0.917299
cg27208903	37	16	29625225	29625225	Island	promoters	SMG1P2;BOLA2;SLC7A5P1	-0.036681	0.00995546	-3.68451	0.00114693	0.917299
cg25663042	37	21	37620599	37620599	S_Shelf	introns	DOP1B	0.0107904	0.00292965	3.68316	0.00115081	0.917299
cg22927957	37	2	74059530	74059530	S_Shelf	introns	STAMBP	0.0231832	0.00629469	3.68298	0.00115135	0.917299
cg05031644	37	22	23045787	23045787	Sea	introns	NA	0.0181454	0.00492702	3.68284	0.00115174	0.917299
cg18091195	37	15	35836023	35836023	N_Shelf	introns	DPH6;DPH6-DT	0.0106674	0.0028968	3.68248	0.0011528	0.917299
cg15419157	37	20	46666515	46666515	Sea	intergenic	NA	0.065762	0.0178583	3.68243	0.00115293	0.917299
cg23394462	37	1	28571667	28571667	N_Shelf	intergenic	NA	0.0120254	0.00326697	3.6809	0.00115736	0.917299
cg14013452	37	10	96130481	96130481	Sea	intergenic	NA	0.0447602	0.0121628	3.6801	0.00115969	0.917299
cg20783956	37	4	189358149	189358149	Sea	introns	LINC01060	0.0267011	0.00725577	3.67998	0.00116002	0.917299
cg13675753	37	11	128737415	128737415	Sea	promoters	KCNJ1	0.0130113	0.00353641	3.67923	0.00116222	0.917299
cg10416895	37	1	231009202	231009202	Sea	intergenic	C1orf198	0.00922797	0.0025086	3.67853	0.00116426	0.917299
cg02183435	37	16	5121731	5121731	N_Shore	promoters	ALG1	0.0787852	0.0214218	3.67781	0.00116636	0.917299
cg17193842	37	19	15396926	15396926	Sea	introns	BRD4	0.00961171	0.00261396	3.67707	0.00116854	0.917299
cg11659384	37	7	2187920	2187920	S_Shore	introns	MAD1L1	0.0124674	0.00339069	3.67694	0.00116893	0.917299
cg14264219	37	11	60823184	60823184	Sea	intergenic	NA	0.0119891	0.00326064	3.67691	0.001169	0.917299
cg08610361	37	12	77459885	77459885	Island	promoters	E2F7	-0.0101876	0.00277102	-3.67648	0.00117026	0.917299
cg18788932	37	12	115135700	115135700	N_Shore	intergenic	NA	-0.0718745	0.0195512	-3.67621	0.00117104	0.917299
cg18270610	37	11	133716166	133716166	Sea	promoters	SPATA19	0.0181408	0.00493481	3.67608	0.00117144	0.917299
cg26065929	37	15	29283544	29283544	Sea	introns	APBA2	0.0190131	0.00517275	3.67564	0.00117274	0.917299
cg12125972	37	3	25376238	25376238	Sea	introns	RARB	0.0120062	0.00326732	3.67464	0.00117567	0.917299
cg05065926	37	8	144329806	144329806	S_Shore	promoters	ZFP41	-0.0376917	0.0102604	-3.67351	0.00117901	0.917299
cg05170040	37	2	65422256	65422256	Sea	intergenic	NA	0.014027	0.003819	3.67296	0.00118066	0.917299
cg11995137	37	15	72084660	72084660	Sea	intergenic	NA	0.0270292	0.00735897	3.67296	0.00118066	0.917299
cg27481438	37	7	127792027	127792027	Sea	intergenic	NA	0.0199771	0.00543915	3.67283	0.00118102	0.917299
cg00256526	37	20	7678961	7678961	Sea	intergenic	NA	0.0349495	0.00951609	3.67267	0.0011815	0.917299
cg11163975	37	4	118006812	118006812	Island	promoters	TRAM1L1	-0.015216	0.00414318	-3.67253	0.00118191	0.917299
cg07413147	37	9	36882142	36882142	Island	introns	PAX5	0.0242759	0.00661093	3.67209	0.00118321	0.917299
cg07479092	37	5	57756539	57756539	Island	promoters	PLK2	-0.0113191	0.00308249	-3.67206	0.00118331	0.917299
cg24938659	37	19	46649840	46649840	Sea	intergenic	IGFL2	0.0258778	0.0070483	3.6715	0.00118499	0.917299
cg22829475	37	3	31436796	31436796	Sea	intergenic	NA	0.00928002	0.00252782	3.67116	0.00118599	0.917299
cg16019612	37	19	708568	708568	Island	promoters	PALM	-0.0482219	0.0131371	-3.67067	0.00118744	0.917299
cg09768082	37	5	148977624	148977624	Sea	introns	ARHGEF37	0.0202695	0.00552208	3.67062	0.00118759	0.917299
cg23680124	37	14	105639304	105639304	Sea	exons	JAG2;NUDT14	0.0181009	0.00493171	3.67031	0.0011885	0.917299
cg10291991	37	1	206914498	206914498	Sea	intergenic	NA	0.0128379	0.0034979	3.67017	0.00118894	0.917299
cg25304134	37	1	215293949	215293949	Sea	introns	KCNK2	0.0208336	0.0056785	3.66885	0.00119288	0.917299
cg18222891	37	1	28969288	28969288	N_Shore	promoters	TAF12	-0.0117147	0.00319307	-3.66878	0.00119307	0.917299
cg01390061	37	2	127642574	127642574	N_Shore	intergenic	NA	0.0282799	0.00770855	3.66864	0.0011935	0.917299
cg08194317	37	14	101716820	101716820	Sea	intergenic	NA	0.0239183	0.00652076	3.66803	0.00119534	0.917299
cg16406836	37	15	22382844	22382844	Sea	promoters	LINC02203;OR4N4	0.0607398	0.0165605	3.66776	0.00119614	0.917299
cg13716778	37	3	86294467	86294467	Sea	intergenic	NA	0.0163537	0.00446031	3.6665	0.00119993	0.917299
cg00397559	37	5	82683873	82683873	Sea	intergenic	NA	0.0109629	0.00299039	3.66604	0.00120131	0.917299
cg11932616	37	7	31102837	31102837	Sea	promoters	ADCYAP1R1	0.0701687	0.019144	3.66531	0.00120351	0.917299
cg26843848	37	16	3225401	3225401	Island	promoters	NA	-0.0627003	0.0171098	-3.66459	0.00120569	0.917299
cg08359138	37	11	121180075	121180075	Sea	exons	SC5D	0.0154652	0.00422046	3.66434	0.00120645	0.917299
cg08173491	37	10	134648920	134648920	Sea	exons	CFAP46	0.0240325	0.00655912	3.66399	0.00120751	0.917299
cg00805926	37	20	21537656	21537656	Sea	intergenic	NA	0.0195367	0.00533226	3.66386	0.00120789	0.917299
cg00080252	37	8	117948764	117948764	N_Shore	exons	AARD	0.0334655	0.00913472	3.66355	0.00120884	0.917299
cg00703019	37	1	7831811	7831811	Island	promoters	CAMTA1;VAMP3	-0.0111113	0.00303319	-3.66323	0.00120979	0.917299
cg04073102	37	4	97729604	97729604	Sea	intergenic	NA	0.0145508	0.00397227	3.6631	0.00121021	0.917299
cg20742840	37	11	73243384	73243384	Sea	introns	FAM168A	0.0165284	0.00451226	3.663	0.0012105	0.917299
cg25884666	37	4	71700888	71700888	N_Shelf	introns	GRSF1	0.0142818	0.00390041	3.66161	0.00121472	0.917299
cg16617774	37	5	146435656	146435656	Sea	promoters	PPP2R2B	0.0585154	0.0159851	3.66061	0.00121777	0.917299
cg16097955	37	6	4905378	4905378	Sea	introns	CDYL	0.0102319	0.00279522	3.6605	0.00121809	0.917299
cg05846057	37	1	65718102	65718102	N_Shore	intergenic	DNAJC6	0.0123044	0.00336304	3.65872	0.00122356	0.917299
cg04164640	37	2	162137680	162137680	Sea	intergenic	NA	0.0362066	0.0098966	3.65849	0.00122427	0.917299
cg07593371	37	15	42719705	42719705	Sea	introns	ZNF106	0.0123663	0.00338089	3.65771	0.00122665	0.917299
cg12891235	37	5	112424201	112424201	Sea	introns	MCC	0.0127303	0.00348049	3.65761	0.00122697	0.917299
cg26713825	37	12	114293665	114293665	Sea	introns	RBM19	0.0116782	0.00319289	3.65756	0.00122712	0.917299
cg24063742	37	3	87325558	87325558	Sea	promoters	POU1F1	0.0131309	0.0035902	3.65742	0.00122754	0.917299
cg22552312	37	1	151164101	151164101	Sea	intergenic	VPS72	0.0259359	0.00709535	3.65533	0.00123398	0.917299
cg06978205	37	4	14165377	14165377	Sea	intergenic	NA	0.0146259	0.00400162	3.65499	0.00123504	0.917299
cg19676835	37	3	115377773	115377773	Island	introns	GAP43	-0.00769755	0.00210604	-3.65498	0.00123507	0.917299
cg18895668	37	3	41730160	41730160	Sea	introns	ULK4	0.0328341	0.00898338	3.65498	0.00123508	0.917299
cg27350428	37	5	172713485	172713485	S_Shelf	intergenic	NA	0.0185998	0.00508947	3.65457	0.00123635	0.917299
cg07462670	37	8	99058672	99058672	Island	promoters	RPL30;SNORA72	-0.0136959	0.00374926	-3.65296	0.00124133	0.917299
cg12653968	37	11	110729364	110729364	Sea	intergenic	NA	0.013959	0.00382148	3.65278	0.0012419	0.917299
cg03175208	37	15	66615805	66615805	Sea	introns	DIS3L	0.0167986	0.00459886	3.65276	0.00124195	0.917299
cg23187196	37	20	29897783	29897783	Sea	intergenic	DEFB116	0.0833941	0.0228346	3.6521	0.00124401	0.917299
cg21244990	37	7	158061615	158061615	Island	introns	PTPRN2	0.0271987	0.00744779	3.65192	0.00124458	0.917299
cg15601868	37	20	55789155	55789155	Sea	introns	BMP7	0.0274368	0.00751348	3.65168	0.00124533	0.917299
cg23539753	37	2	231280698	231280698	Sea	promoters	SP100	-0.0191618	0.00524741	-3.65167	0.00124537	0.917299
cg10326673	37	2	30669757	30669757	N_Shore	promoters	LCLAT1	-0.299236	0.0819523	-3.65134	0.0012464	0.917299
cg13154535	37	18	43344330	43344330	Sea	intergenic	NA	0.0115697	0.00316879	3.65113	0.00124704	0.917299
cg02870955	37	14	100238787	100238787	Sea	introns	EML1	0.00939215	0.00257248	3.65101	0.00124743	0.917299
cg16277399	37	19	9488238	9488238	Sea	introns	ZNF559-ZNF177;ZNF177	0.015322	0.00419675	3.65092	0.00124769	0.917299
cg05602310	37	7	6749745	6749745	S_Shelf	promoters	ZNF12;PMS2CL	0.0820035	0.0224643	3.65039	0.00124936	0.917299
cg25193494	37	16	90016004	90016004	Island	promoters	DEF8	0.132178	0.0362094	3.65039	0.00124937	0.917299
cg04520909	37	13	106359751	106359751	Sea	promoters	LINC00343	0.0192698	0.00527893	3.65033	0.00124956	0.917299
cg14472972	37	9	125703840	125703840	S_Shore	promoters	RABGAP1	-0.0101714	0.00278661	-3.65009	0.0012503	0.917299
cg27228601	37	2	149499170	149499170	Sea	introns	EPC2	0.0186167	0.0051007	3.64984	0.00125109	0.917299
cg00601414	37	15	66745019	66745019	Sea	introns	MAP2K1	0.0102738	0.002816	3.64835	0.00125577	0.917299
cg08256070	37	18	22815595	22815595	Sea	introns	ZNF521	0.0117337	0.00321626	3.64824	0.0012561	0.917299
cg09068636	37	1	7760717	7760717	N_Shelf	introns	CAMTA1	0.022258	0.00610182	3.64777	0.00125759	0.917299
cg27206867	37	4	10119810	10119810	S_Shore	intergenic	WDR1	0.0641805	0.0175985	3.64692	0.00126026	0.917299
cg16686135	37	4	128791896	128791896	Sea	intergenic	NA	0.0226201	0.00620254	3.64691	0.0012603	0.917299
cg18743004	37	8	94758492	94758492	Sea	intergenic	NA	0.0100501	0.00275587	3.64682	0.00126059	0.917299
cg20266498	37	15	51631495	51631495	N_Shelf	promoters	CYP19A1;GLDN	0.0160482	0.00440102	3.64648	0.00126167	0.917299
cg21618700	37	8	26303397	26303397	N_Shelf	intergenic	NA	0.0135073	0.00370429	3.6464	0.00126192	0.917299
cg06123252	37	1	1901073	1901073	S_Shelf	introns	CFAP74	-0.0237517	0.00651449	-3.64599	0.00126322	0.917299
cg08950945	37	9	113531998	113531998	Sea	introns	MUSK	-0.0642738	0.0176287	-3.64598	0.00126325	0.917299
cg18150280	37	1	192776859	192776859	N_Shore	intergenic	RGS2	-0.0475661	0.0130473	-3.64566	0.00126426	0.917299
cg01885222	37	14	64061507	64061507	N_Shore	intergenic	WDR89	0.0136202	0.00373635	3.64532	0.00126534	0.917299
cg08978346	37	2	11355761	11355761	Sea	exons	ROCK2	0.014388	0.00394728	3.64505	0.0012662	0.917299
cg21045770	37	18	43306919	43306919	Sea	promoters	SLC14A1	0.013865	0.00380382	3.64502	0.00126629	0.917299
cg15966315	37	17	77751636	77751636	Island	promoters	CBX2	0.0388271	0.0106522	3.645	0.00126635	0.917299
cg27656695	37	2	118582506	118582506	Sea	introns	DDX18	0.0114179	0.0031325	3.64498	0.0012664	0.917299
cg05283091	37	4	19457120	19457120	Sea	intergenic	NA	0.0212207	0.00582198	3.64493	0.00126656	0.917299
cg02721558	37	10	11047269	11047269	Sea	promoters	CELF2	0.0315202	0.00864863	3.64453	0.00126784	0.917299
cg20715674	37	2	221145106	221145106	Sea	intergenic	NA	0.0237921	0.00652835	3.64443	0.00126815	0.917299
cg08020495	37	4	151788413	151788413	Sea	introns	LRBA	-0.0148202	0.00406746	-3.6436	0.00127078	0.917299
cg24150623	37	11	121971092	121971092	Sea	promoters	MIR100HG;MIR125B1	-0.0281582	0.00772855	-3.64339	0.00127145	0.917299
cg12323265	37	5	1834415	1834415	Sea	intergenic	NA	0.0540755	0.0148454	3.64258	0.00127405	0.917299
cg13459303	37	7	150499276	150499276	S_Shore	promoters	TMEM176B;TMEM176A	0.0302994	0.00831895	3.64221	0.00127521	0.917299
cg08580056	37	13	60516055	60516055	Sea	introns	DIAPH3	0.0162275	0.00445555	3.64209	0.0012756	0.917299
cg01845272	37	12	57121430	57121430	S_Shelf	intergenic	NACA;PRIM1	0.0100616	0.00276261	3.64206	0.00127569	0.917299
cg12707743	37	1	193659020	193659020	Sea	intergenic	NA	0.00860351	0.00236227	3.64205	0.00127573	0.917299
cg15219167	37	2	3585078	3585078	Sea	intergenic	NA	0.0217851	0.00598201	3.64177	0.00127663	0.917299
cg16056150	37	4	138148117	138148117	Sea	intergenic	NA	0.0409671	0.0112504	3.6414	0.00127782	0.917299
cg12920464	37	20	37463091	37463091	N_Shore	introns	PPP1R16B	0.0118675	0.00325958	3.6408	0.00127972	0.917299
cg16725225	37	8	53126611	53126611	Sea	introns	ST18	0.0128872	0.00354019	3.64026	0.00128147	0.917299
cg26202753	37	7	1850203	1850203	Sea	intergenic	NA	0.0128108	0.00351933	3.64013	0.00128189	0.917299
cg03087855	37	10	92661845	92661845	Sea	exons	RPP30	0.0100052	0.00274879	3.63984	0.00128282	0.917299
cg13736932	37	18	34966465	34966465	Sea	introns	CELF4	0.0184937	0.00508109	3.6397	0.00128326	0.917299
cg20098779	37	15	21938077	21938077	Sea	exons	LOC646214	0.0422724	0.0116143	3.63968	0.00128334	0.917299
cg17233806	37	3	46704065	46704065	Sea	intergenic	NA	0.0164435	0.00451831	3.63931	0.00128451	0.917299
cg04083496	37	4	140148740	140148740	Sea	intergenic	NA	0.0137308	0.00377298	3.63925	0.00128472	0.917299
cg19702779	37	6	105404808	105404808	S_Shelf	promoters	LIN28B	-0.0171414	0.00471061	-3.63889	0.00128587	0.917299
cg18180415	37	11	115530547	115530547	Island	intergenic	NA	-0.0227017	0.006239	-3.63868	0.00128655	0.917299
cg19404596	37	12	130256070	130256070	Sea	introns	TMEM132D	-0.076749	0.0210928	-3.63865	0.00128665	0.917299
cg12522144	37	2	97526805	97526805	N_Shore	exons	ANKRD39;SEMA4C	0.0162451	0.00446518	3.63817	0.00128817	0.917299
cg04984573	37	14	38726019	38726019	S_Shore	promoters	CLEC14A	-0.0356113	0.00978847	-3.63809	0.00128844	0.917299
cg22641930	37	2	101921235	101921235	N_Shelf	introns	RNF149;MIR5696	0.0132608	0.00364511	3.63797	0.00128884	0.917299
cg14115834	37	19	55497502	55497502	S_Shelf	introns	NLRP2	0.0155295	0.00426877	3.63794	0.00128892	0.917299
cg20090128	37	1	167991824	167991824	Sea	introns	DCAF6	0.00988971	0.00271855	3.63786	0.00128918	0.917299
cg21479047	37	9	97062557	97062557	Sea	exons	ZNF169	0.0148516	0.00408323	3.63723	0.00129123	0.917299
cg25027884	37	2	75154933	75154933	Sea	promoters	NA	0.0270354	0.00743443	3.63651	0.00129356	0.917299
cg20226170	37	18	20958788	20958788	Sea	introns	TMEM241	0.0173247	0.00476441	3.63627	0.00129431	0.917299
cg03891442	37	6	159239538	159239538	Island	promoters	EZR;EZR-AS1	-0.0197021	0.00541868	-3.63596	0.00129534	0.917299
cg16684733	37	10	98380828	98380828	Sea	introns	PIK3AP1	0.0114524	0.00314981	3.63591	0.00129549	0.917299
cg04738379	37	15	81282102	81282102	Island	promoters	MESD	-0.00963518	0.00265031	-3.63549	0.00129687	0.917299
cg00246003	37	7	69154040	69154040	Sea	introns	AUTS2	0.0166001	0.00456634	3.63531	0.00129744	0.917299
cg14125824	37	3	160646594	160646594	Sea	introns	PPM1L	0.0103093	0.00283591	3.63527	0.00129758	0.917299
cg16368514	37	1	248567605	248567605	Sea	intergenic	OR2T1	0.0166069	0.00456854	3.63506	0.00129827	0.917299
cg02874226	37	5	180699004	180699004	N_Shore	exons	TRIM52-AS1	0.0103986	0.0028607	3.63499	0.00129847	0.917299
cg11535699	37	13	99378975	99378975	Sea	promoters	SLC15A1	0.0163898	0.00450898	3.63493	0.00129868	0.917299
cg03259443	37	14	70078333	70078333	Island	promoters	SUSD6	-0.0165202	0.00454514	-3.63468	0.00129948	0.917299
cg27112066	37	5	5262780	5262780	Sea	exons	ADAMTS16	0.0166125	0.00457139	3.63402	0.00130165	0.917299
cg13111694	37	1	243385898	243385898	Sea	introns	CEP170	0.0141204	0.00388606	3.63361	0.00130299	0.917299
cg19625573	37	22	44228276	44228276	Sea	introns	SULT4A1	0.0180627	0.00497129	3.6334	0.00130365	0.917299
cg04977034	37	9	125038016	125038016	Sea	introns	MRRF	0.0100158	0.00275662	3.63337	0.00130375	0.917299
cg17069165	37	17	47892191	47892191	Sea	promoters	KAT7	0.0116023	0.00319388	3.63266	0.00130607	0.917299
cg19288183	37	2	158005537	158005537	Sea	intergenic	NA	0.0244511	0.00673099	3.63261	0.00130625	0.917299
cg15770081	37	10	129538936	129538936	S_Shore	exons	FOXI2	0.0281716	0.00775555	3.63244	0.00130679	0.917299
cg24497361	37	11	3858493	3858493	N_Shelf	introns	RHOG	0.0463097	0.0127491	3.63238	0.00130698	0.917299
cg21148281	37	22	21060260	21060260	S_Shore	intergenic	TMEM191A;PI4KA	0.00845648	0.00232814	3.63229	0.00130728	0.917299
cg08805940	37	1	171535791	171535791	Sea	exons	PRRC2C	0.0122391	0.00336962	3.6322	0.00130758	0.917299
cg00146645	37	1	228644750	228644750	N_Shore	promoters	HIST3H2A;HIST3H2BB	-0.015185	0.00418074	-3.63213	0.00130782	0.917299
cg16102363	37	10	104376001	104376001	Sea	introns	SUFU	-0.0434106	0.0119535	-3.63163	0.00130944	0.917646
cg22371962	37	11	72221488	72221488	Sea	intergenic	NA	0.0154426	0.00425338	3.63068	0.00131257	0.918153
cg14294910	37	18	77616832	77616832	Sea	intergenic	NA	-0.0511036	0.0140755	-3.63067	0.0013126	0.918153
cg11525552	37	4	76932141	76932141	Sea	promoters	CXCL9;ART3	0.0125702	0.00346251	3.63038	0.00131354	0.918153
cg27408471	37	15	73940201	73940201	Sea	intergenic	NA	-0.155589	0.042869	-3.6294	0.00131679	0.918973
cg02084828	37	5	115782729	115782729	N_Shore	exons	SEMA6A	0.0197193	0.00543393	3.62893	0.00131833	0.918973
cg08937870	37	20	33264533	33264533	N_Shore	promoters	PIGU	-0.0114083	0.0031438	-3.62882	0.00131868	0.918973
cg25585967	37	5	14452105	14452105	Sea	introns	TRIO	0.0133388	0.00367643	3.62818	0.00132079	0.918973
cg04464559	37	6	107780641	107780641	N_Shore	promoters	PDSS2	-0.0129415	0.0035672	-3.62792	0.00132166	0.918973
cg26790313	37	3	67050650	67050650	S_Shore	introns	KBTBD8	-0.0600588	0.0165568	-3.62743	0.00132329	0.918973
cg10063124	37	19	46366604	46366604	Island	promoters	SYMPK;FOXA3	-0.00645479	0.0017796	-3.6271	0.00132439	0.918973
cg17600918	37	6	154809230	154809230	Sea	introns	IPCEF1;CNKSR3	0.0172276	0.00474995	3.62691	0.00132502	0.918973
cg16610070	37	2	37900047	37900047	S_Shore	promoters	CDC42EP3	-0.010923	0.00301174	-3.6268	0.00132538	0.918973
cg18957766	37	13	33073373	33073373	Sea	promoters	N4BP2L2;MINOS1P1	0.010363	0.00285791	3.62607	0.00132778	0.918973
cg23444265	37	19	48918205	48918205	Island	exons	GRIN2D	-0.0182691	0.00503954	-3.62515	0.00133085	0.918973
cg05683333	37	6	36629775	36629775	S_Shore	intergenic	NA	0.0178391	0.00492225	3.62418	0.0013341	0.918973
cg19739774	37	7	7711168	7711168	Sea	introns	RPA3;UMAD1	0.0284975	0.00786442	3.6236	0.00133604	0.918973
cg06536773	37	2	233241181	233241181	N_Shelf	intergenic	ALPP	0.0304527	0.00840509	3.62312	0.00133761	0.918973
cg17769069	37	15	92714148	92714148	Sea	introns	SLCO3A1	0.0119121	0.00328794	3.62298	0.00133811	0.918973
cg18001844	37	8	119220574	119220574	Sea	introns	SAMD12	0.0123605	0.00341185	3.62281	0.00133867	0.918973
cg00469187	37	20	16226595	16226595	Sea	intergenic	NA	0.0142726	0.00394	3.62249	0.00133974	0.918973
cg13354219	37	3	143437525	143437525	Sea	introns	SLC9A9	0.0109718	0.00302886	3.62244	0.00133992	0.918973
cg01549637	37	2	210591065	210591065	Sea	introns	MAP2	0.0229101	0.00632475	3.6223	0.00134037	0.918973
cg17366452	37	6	150040520	150040520	S_Shore	intergenic	LATS1;NUP43	-0.0171721	0.00474116	-3.62192	0.00134167	0.918973
cg05787790	37	16	86550238	86550238	Island	intergenic	FOXF1	-0.0231508	0.00639225	-3.6217	0.00134241	0.918973
cg20134684	37	19	28251816	28251816	Sea	intergenic	NA	0.0201996	0.00557746	3.62165	0.00134255	0.918973
cg06612122	37	16	59788951	59788951	Island	promoters	APOOP5	0.0253158	0.00699021	3.62161	0.00134269	0.918973
cg27454587	37	14	73763291	73763291	Sea	introns	NUMB	0.0217291	0.00599992	3.62156	0.00134285	0.918973
cg00485681	37	9	124990761	124990761	Island	promoters	LHX6	-0.0149533	0.00412897	-3.62156	0.00134287	0.918973
cg13260280	37	8	27063108	27063108	Sea	intergenic	NA	0.0464226	0.0128198	3.62118	0.00134414	0.919071
cg14405934	37	12	51316220	51316220	Sea	intergenic	METTL7A	0.013558	0.00374498	3.62031	0.00134708	0.92031
cg00765144	37	10	22023367	22023367	Sea	introns	MLLT10	0.015057	0.00416097	3.61863	0.00135275	0.923409
cg05861880	37	12	2156895	2156895	Sea	intergenic	NA	-0.0302087	0.00834893	-3.61827	0.00135396	0.923463
cg01764105	37	3	160119319	160119319	S_Shore	promoters	IFT80;SMC4;MIR15B;MIR16-2	-0.0518873	0.0143433	-3.61754	0.00135644	0.924383
cg20686554	37	11	5442443	5442443	Sea	promoters	HBG2;HBE1;OR51B5;OR51Q1	0.110223	0.0304741	3.61695	0.00135844	0.924971
cg26389101	37	9	97365764	97365764	Sea	exons	FBP1	-0.00643861	0.00178069	-3.61579	0.00136238	0.925442
cg08687047	37	12	15472063	15472063	N_Shelf	intergenic	PTPRO	0.016544	0.00457577	3.61558	0.00136311	0.925442
cg01735366	37	2	108669494	108669494	Sea	intergenic	NA	0.0138544	0.00383204	3.61541	0.00136369	0.925442
cg25779690	37	12	56385212	56385212	Sea	exons	RAB5B	0.0224934	0.00622219	3.61503	0.00136496	0.925442
cg03499257	37	10	38537365	38537365	Sea	intergenic	NA	0.0714339	0.0197635	3.61444	0.001367	0.925442
cg04476336	37	3	12926735	12926735	Sea	intergenic	NA	0.0171343	0.00474069	3.6143	0.00136745	0.925442
cg16796091	37	5	140164954	140164954	N_Shore	promoters	PCDHA1	0.0259734	0.00718633	3.61428	0.00136754	0.925442
cg22861790	37	9	138732048	138732048	Sea	introns	CAMSAP1	0.012309	0.00340605	3.61387	0.00136895	0.925442
cg08733960	37	6	52529248	52529248	Island	promoters	LOC730101	-0.0106804	0.00295566	-3.61354	0.00137006	0.925442
cg24860322	37	19	6503930	6503930	S_Shore	intergenic	TUBB4A	-0.033767	0.0093499	-3.61148	0.00137714	0.925442
cg13509350	37	10	111171746	111171746	Sea	intergenic	NA	0.0879769	0.0243606	3.61145	0.00137725	0.925442
cg17160506	37	17	64649540	64649540	Sea	introns	PRKCA	0.0502088	0.0139027	3.61144	0.00137727	0.925442
cg01775930	37	1	116964975	116964975	S_Shelf	intergenic	ATP1A1-AS1	0.0197124	0.00545833	3.61144	0.00137729	0.925442
cg24935972	37	1	118232825	118232825	Sea	intergenic	NA	0.0148468	0.00411122	3.61128	0.00137783	0.925442
cg07210261	37	2	122088661	122088661	Sea	intergenic	NA	0.0202038	0.00559479	3.61118	0.00137816	0.925442
cg10566662	37	1	173629433	173629433	Sea	introns	ANKRD45	0.0243678	0.00674832	3.61095	0.00137897	0.925442
cg16224750	37	9	96916594	96916594	Sea	intergenic	NA	0.0114605	0.0031749	3.60972	0.0013832	0.925442
cg10662295	37	3	195655856	195655856	Sea	intergenic	NA	0.0121495	0.00336619	3.60928	0.00138473	0.925442
cg06194421	37	17	33570128	33570128	Island	promoters	SLFN5	-0.0149403	0.00413942	-3.60927	0.00138477	0.925442
cg00712965	37	3	125683964	125683964	N_Shelf	intergenic	ROPN1B	0.0188928	0.00523455	3.60925	0.00138485	0.925442
cg25819026	37	19	41060392	41060392	Island	introns	SPTBN4	-0.0940388	0.0260563	-3.60905	0.00138552	0.925442
cg15570211	37	5	137895502	137895502	Sea	promoters	HSPA9;SNORD63	0.0173832	0.0048171	3.60865	0.00138692	0.925442
cg10644700	37	20	62898845	62898845	N_Shelf	introns	PCMTD2	0.0139069	0.0038539	3.60853	0.00138732	0.925442
cg05093113	37	20	49200925	49200925	Sea	exons	PTPN1;MIR645;RIPOR3	0.0127263	0.0035268	3.60846	0.00138758	0.925442
cg12454169	37	2	30669597	30669597	N_Shore	promoters	LCLAT1	-0.110275	0.0305611	-3.60835	0.00138796	0.925442
cg06709756	37	8	1339049	1339049	N_Shelf	intergenic	NA	0.0151413	0.00419676	3.60786	0.00138966	0.925442
cg23949265	37	2	100939597	100939597	S_Shore	promoters	LONRF2	0.0928052	0.0257262	3.60741	0.00139121	0.925442
cg20494062	37	2	241138668	241138668	Sea	intergenic	NA	0.0383849	0.0106423	3.60681	0.0013933	0.925442
cg25055744	37	17	80795569	80795569	Sea	introns	TBCD;ZNF750	-0.014575	0.00404198	-3.60591	0.00139647	0.925442
cg14223510	37	14	23727195	23727195	Sea	intergenic	NA	0.0104644	0.00290203	3.60587	0.00139659	0.925442
cg01367899	37	17	54961807	54961807	Sea	promoters	MTVR2;TRIM25	0.0256435	0.00711241	3.60545	0.00139805	0.925442
cg11377467	37	17	27402806	27402806	N_Shelf	promoters	MYO18A;TIAF1	0.0104371	0.00289502	3.60519	0.00139897	0.925442
cg08037811	37	16	88639918	88639918	S_Shelf	introns	ZC3H18	0.0164944	0.00457579	3.60471	0.00140066	0.925442
cg20257797	37	14	67536191	67536191	Sea	introns	GPHN	0.013	0.00360678	3.60432	0.001402	0.925442
cg20081364	37	20	13202225	13202225	Island	promoters	ISM1	-0.018117	0.00502654	-3.60427	0.00140219	0.925442
cg22641189	37	1	207277043	207277043	Sea	promoters	C4BPB;C4BPA	0.0118631	0.00329165	3.604	0.00140313	0.925442
cg02336958	37	10	14997358	14997358	S_Shore	introns	DCLRE1C;MEIG1	0.00937398	0.00260107	3.60389	0.00140352	0.925442
cg21029090	37	19	18903121	18903121	S_Shore	intergenic	COMP	0.0617219	0.0171269	3.6038	0.00140383	0.925442
cg10195967	37	11	124632253	124632253	Island	promoters	ESAM;MSANTD2	-0.0142794	0.00396252	-3.60362	0.00140448	0.925442
cg13070020	37	15	64935232	64935232	Sea	introns	ZNF609	0.0138993	0.00385714	3.60351	0.00140484	0.925442
cg21467425	37	2	24497125	24497125	Sea	introns	ITSN2	0.0116086	0.00322167	3.60328	0.00140565	0.925442
cg01673800	37	2	223258608	223258608	Sea	intergenic	NA	0.0112163	0.00311315	3.60287	0.00140711	0.925655
cg07741263	37	6	169646974	169646974	N_Shore	introns	THBS2	0.0145114	0.00402814	3.60252	0.00140835	0.925726
cg19643467	37	22	32651246	32651246	Sea	promoters	SLC5A4	0.0478324	0.0132818	3.60134	0.00141249	0.926787
cg26240457	37	10	124741241	124741241	S_Shore	introns	PSTK	0.0154151	0.00428066	3.60109	0.00141337	0.926787
cg03449197	37	15	47700070	47700070	Sea	introns	SEMA6D	0.0135187	0.00375452	3.60065	0.00141493	0.926787
cg10630833	37	3	87998630	87998630	Sea	intergenic	NA	0.0155081	0.00430755	3.60022	0.00141647	0.926787
cg20366986	37	3	137717580	137717580	Sea	promoters	CLDN18	0.0105629	0.00293421	3.59992	0.00141752	0.926787
cg03020485	37	7	1748081	1748081	Sea	promoters	ELFN1	0.0216857	0.00602399	3.59989	0.00141761	0.926787
cg25561140	37	12	120799725	120799725	Island	introns	MSI1	-0.00923443	0.00256526	-3.59981	0.00141792	0.926787
cg16719194	37	6	157108246	157108246	Sea	introns	ARID1B	0.0265384	0.007374	3.59891	0.00142108	0.92809
cg07492830	37	1	39870878	39870878	N_Shelf	introns	MACF1;KIAA0754	0.00863475	0.00239947	3.5986	0.00142219	0.92809
cg13498574	37	13	112895473	112895473	Island	intergenic	NA	0.01396	0.00387976	3.59816	0.00142377	0.928296
cg22538688	37	12	54796202	54796202	Sea	introns	ITGA5	0.0123907	0.00344391	3.59787	0.00142478	0.928296
cg19037832	37	2	84304635	84304635	Sea	intergenic	NA	0.0219285	0.00609634	3.597	0.00142789	0.928962
cg03117383	37	10	85900278	85900278	S_Shore	introns	GHITM	0.0659344	0.0183326	3.59657	0.00142941	0.928962
cg26621513	37	12	4689446	4689446	Sea	introns	DYRK4	0.0694617	0.0193162	3.59603	0.00143137	0.928962
cg25946374	37	1	24469791	24469791	Sea	promoters	IL22RA1	0.0261474	0.00727124	3.596	0.00143147	0.928962
cg04123546	37	17	3625834	3625834	N_Shore	introns	ITGAE;HASPIN	-0.0316108	0.00879057	-3.59599	0.00143149	0.928962
cg04977376	37	1	246457244	246457244	Sea	introns	SMYD3	0.014502	0.00403355	3.59535	0.00143379	0.929035
cg21116341	37	9	111005798	111005798	Sea	intergenic	NA	0.0329654	0.00916896	3.59532	0.00143388	0.929035
cg26270792	37	10	1142269	1142269	Sea	exons	WDR37	0.0159637	0.004442	3.59381	0.00143931	0.93035
cg03066238	37	20	49084381	49084381	Sea	intergenic	NA	0.0126355	0.00351591	3.59381	0.00143931	0.93035
cg25137484	37	11	103339057	103339057	Sea	introns	DYNC2H1	0.0132212	0.00367889	3.5938	0.00143934	0.93035
cg06924515	37	14	81101006	81101006	Sea	introns	CEP128	0.0086771	0.00241517	3.59275	0.00144313	0.930815
cg10236921	37	20	46939559	46939559	Sea	intergenic	NA	0.0726274	0.0202159	3.59259	0.00144369	0.930815
cg26144235	37	1	159005946	159005946	Sea	introns	IFI16	0.0113614	0.0031627	3.59232	0.00144468	0.930815
cg24303737	37	19	44845643	44845643	Sea	introns	ZNF112	0.0138742	0.0038628	3.59176	0.00144671	0.930815
cg04632268	37	12	12618135	12618135	Sea	introns	BORCS5	0.0150938	0.00420246	3.59165	0.0014471	0.930815
cg22055053	37	3	182583004	182583004	Sea	promoters	ATP11B	0.0108902	0.00303243	3.59126	0.00144853	0.930815
cg05264281	37	5	137958355	137958355	Sea	intergenic	NA	0.034036	0.00947764	3.59118	0.00144879	0.930815
cg09281585	37	1	4521905	4521905	Sea	intergenic	NA	0.024909	0.00693834	3.59005	0.00145288	0.930815
cg00653700	37	13	95601186	95601186	Sea	intergenic	NA	0.0316631	0.00882086	3.58958	0.00145461	0.930815
cg01890321	37	12	80799629	80799629	Sea	intergenic	NA	0.0397128	0.0110634	3.58956	0.00145469	0.930815
cg20288268	37	11	94707567	94707567	S_Shore	promoters	CWC15;KDM4D	0.0121596	0.00338763	3.58943	0.00145514	0.930815
cg17313245	37	18	29843604	29843604	Sea	exons	GAREM1	-0.0383406	0.0106829	-3.58897	0.00145681	0.930815
cg05486207	37	2	32268313	32268313	S_Shelf	intergenic	MEMO1;DPY30	0.0195042	0.00543505	3.58861	0.00145814	0.930815
cg21803602	37	16	30564461	30564461	N_Shore	intergenic	ZNF764	0.0176139	0.00490831	3.58859	0.00145821	0.930815
cg06120719	37	11	116294175	116294175	Sea	intergenic	NA	0.0791957	0.0220734	3.58783	0.00146099	0.930815
cg22121945	37	2	16908218	16908218	Sea	intergenic	NA	0.0160615	0.00447759	3.58707	0.00146373	0.930815
cg01998146	37	9	15511358	15511358	S_Shore	promoters	PSIP1	0.00934161	0.00260447	3.58676	0.00146489	0.930815
cg14649874	37	3	63213360	63213360	Sea	intergenic	NA	0.0425778	0.0118713	3.58661	0.00146542	0.930815
cg21485906	37	16	29625216	29625216	Island	promoters	SMG1P2;BOLA2;SLC7A5P1	-0.0109361	0.00304916	-3.58661	0.00146544	0.930815
cg15500504	37	7	81668810	81668810	Sea	introns	CACNA2D1	0.0224778	0.00626751	3.5864	0.00146619	0.930815
cg04687277	37	21	31656110	31656110	Sea	promoters	KRTAP24-1	0.0363723	0.0101419	3.58633	0.00146645	0.930815
cg08900943	37	12	12980431	12980431	Sea	introns	DDX47	0.0164494	0.00458718	3.58594	0.00146789	0.930815
cg01859616	37	11	44970771	44970771	N_Shore	promoters	TP53I11	-0.0780436	0.0217642	-3.58588	0.00146811	0.930815
cg01883217	37	16	90015832	90015832	Island	promoters	DEF8	0.0693417	0.0193386	3.58566	0.00146892	0.930815
cg12734537	37	2	203739399	203739399	S_Shelf	intergenic	ICA1L	0.0138665	0.00386746	3.58544	0.00146972	0.930815
cg10795789	37	5	109765966	109765966	Sea	promoters	TMEM232	0.019255	0.00537032	3.58544	0.00146972	0.930815
cg00590499	37	21	32091757	32091757	Sea	promoters	KRTAP21-3	0.016026	0.00447024	3.58505	0.00147115	0.930995
cg23126951	37	6	71482614	71482614	Sea	exons	SMAP1	0.0105411	0.00294086	3.58437	0.00147363	0.931844
cg01336895	37	16	67178995	67178995	Sea	introns	C16orf70;B3GNT9	-0.0276206	0.00770738	-3.58365	0.00147628	0.931925
cg01945701	37	17	48396564	48396564	Sea	intergenic	NA	0.0109513	0.00305606	3.58347	0.00147696	0.931925
cg20748544	37	1	100031562	100031562	Sea	intergenic	NA	0.020272	0.00565804	3.58286	0.00147922	0.931925
cg18214930	37	14	53254659	53254659	N_Shelf	introns	GNPNAT1	0.0119758	0.00334284	3.58253	0.00148044	0.931925
cg09278142	37	10	7840857	7840857	Sea	introns	ATP5F1C	0.0144633	0.00403734	3.58238	0.001481	0.931925
cg11152574	37	10	114134550	114134550	Sea	promoters	ACSL5	0.0135649	0.00378666	3.58229	0.00148131	0.931925
cg10767797	37	6	29141346	29141346	Sea	promoters	OR2J2	0.0204655	0.00571317	3.58217	0.00148176	0.931925
cg15791160	37	5	6494429	6494429	Sea	exons	UBE2QL1	0.0178947	0.00499635	3.58155	0.00148406	0.932286
cg05595429	37	1	222759637	222759637	N_Shelf	introns	TAF1A	0.0224428	0.00626649	3.5814	0.00148462	0.932286
cg03065641	37	8	145133200	145133200	Island	promoters	EXOSC4;GPAA1	-0.0137957	0.00385251	-3.58097	0.00148621	0.932571
cg08710629	37	16	87903292	87903292	Island	promoters	SLC7A5	-0.0555725	0.0155224	-3.58014	0.00148927	0.933191
cg24818895	37	14	72043073	72043073	Sea	introns	SIPA1L1	0.00922265	0.0025761	3.58009	0.00148949	0.933191
cg02032984	37	7	35490860	35490860	N_Shelf	intergenic	NA	0.0161062	0.00449938	3.57964	0.00149115	0.933511
cg10968817	37	10	72288267	72288267	Sea	introns	PALD1	0.0132357	0.00369863	3.57854	0.00149524	0.933747
cg23732836	37	1	26138032	26138032	Sea	introns	SELENON	0.0129344	0.00361478	3.5782	0.00149652	0.933747
cg24401753	37	17	59402965	59402965	Sea	introns	BCAS3	0.021891	0.00611864	3.57775	0.00149818	0.933747
cg11784023	37	10	1229299	1229299	N_Shore	exons	ADARB2	0.0758147	0.0211906	3.57775	0.0014982	0.933747
cg04685798	37	12	99642048	99642048	Sea	introns	ANKS1B	0.0180405	0.00504244	3.57774	0.00149823	0.933747
cg10976623	37	17	53801558	53801558	Sea	introns	TMEM100	0.0174903	0.00488875	3.57767	0.00149851	0.933747
cg26210281	37	12	33054689	33054689	Sea	intergenic	PKP2	0.0128121	0.00358165	3.57715	0.00150045	0.933747
cg01750341	37	4	79290095	79290095	Sea	introns	FRAS1	0.0164172	0.00458995	3.57678	0.00150183	0.933747
cg07087457	37	10	135032461	135032461	N_Shore	introns	KNDC1	0.0266977	0.00746939	3.57427	0.00151125	0.933747
cg04427990	37	16	69029458	69029458	Sea	introns	TANGO6	0.00814128	0.00227786	3.57409	0.00151196	0.933747
cg20230721	37	7	93519855	93519855	Island	promoters	GNGT1;TFPI2	-0.0321335	0.00899133	-3.57383	0.00151291	0.933747
cg18812216	37	20	9870525	9870525	Sea	intergenic	NA	0.011679	0.00326827	3.57346	0.00151432	0.933747
cg23143364	37	6	27599175	27599175	S_Shore	promoters	NA	-0.0107785	0.00301665	-3.573	0.00151607	0.933747
cg05008021	37	17	37350686	37350686	N_Shelf	promoters	CACNB1	0.0154307	0.00431883	3.57289	0.00151648	0.933747
cg05004518	37	7	105923321	105923321	N_Shore	introns	NAMPT	0.0701851	0.0196472	3.57227	0.00151882	0.933747
cg05548334	37	11	108216596	108216596	Sea	exons	ATM;C11orf65	0.0295272	0.00826592	3.57217	0.00151921	0.933747
cg12514806	37	11	118508974	118508974	S_Shelf	introns	PHLDB1	0.013709	0.00383779	3.57212	0.00151938	0.933747
cg14898787	37	20	61729912	61729912	N_Shelf	introns	HAR1B;HAR1A	0.0504086	0.0141118	3.57208	0.00151956	0.933747
cg10488013	37	1	236896930	236896930	Sea	introns	ACTN2	0.0118272	0.00331166	3.57137	0.00152224	0.933747
cg05949399	37	8	723169	723169	Sea	introns	NA	0.0154138	0.00431602	3.57131	0.00152247	0.933747
cg07506573	37	19	41593995	41593995	N_Shore	promoters	CYP2A13	0.0284854	0.00797629	3.57126	0.00152266	0.933747
cg08901917	37	7	140772932	140772932	Island	intergenic	TMEM178B	-0.00967436	0.00270904	-3.57114	0.00152311	0.933747
cg21572599	37	6	44698734	44698734	S_Shelf	promoters	NA	0.0117129	0.00327995	3.57106	0.00152341	0.933747
cg05180180	37	13	41238848	41238848	Island	introns	FOXO1	-0.00782353	0.00219117	-3.57048	0.00152561	0.933747
cg03077842	37	11	115452538	115452538	Sea	intergenic	NA	0.0154012	0.00431443	3.5697	0.00152859	0.933747
cg01566906	37	3	105252338	105252338	Sea	promoters	ALCAM	0.0101612	0.00284664	3.56954	0.00152921	0.933747
cg25816357	37	12	21670234	21670234	Sea	exons	GOLT1B	0.0121902	0.00341521	3.56937	0.00152986	0.933747
cg01966636	37	3	23464700	23464700	Sea	introns	UBE2E2;MIR548AC	0.00651164	0.00182432	3.56935	0.00152994	0.933747
cg22984571	37	3	186490656	186490656	Island	intergenic	NA	-0.0537289	0.0150531	-3.5693	0.00153011	0.933747
cg13856997	37	2	64496034	64496034	Sea	intergenic	NA	0.0105968	0.00296905	3.56908	0.00153095	0.933747
cg10127037	37	14	104638431	104638431	Island	introns	KIF26A	0.0197429	0.00553243	3.56859	0.00153285	0.933747
cg24361810	37	9	36891986	36891986	Sea	introns	PAX5;MIR4476	0.0315329	0.00883766	3.56801	0.00153504	0.933747
cg00248449	37	22	38790207	38790207	N_Shelf	introns	CSNK1E;TPTEP2	-0.0252471	0.00707614	-3.56792	0.00153539	0.933747
cg00785106	37	16	57227089	57227089	Sea	introns	RSPRY1	0.0114524	0.00320993	3.56781	0.00153583	0.933747
cg05129479	37	6	31323998	31323998	Island	promoters	HLA-B	-0.159267	0.0446466	-3.56728	0.00153785	0.933747
cg15412181	37	14	62299023	62299023	Sea	intergenic	NA	-0.0265662	0.00744836	-3.56673	0.00153997	0.933747
cg22448292	37	15	90234075	90234075	Island	promoters	PEX11A;WDR93	-0.0167808	0.00470493	-3.56665	0.00154028	0.933747
cg26467762	37	8	126984918	126984918	Sea	intergenic	NA	0.0111141	0.00311614	3.56662	0.0015404	0.933747
cg19892449	37	10	35867589	35867589	Sea	intergenic	NA	0.02249	0.00630668	3.56606	0.00154252	0.933747
cg02068505	37	16	2225341	2225341	N_Shore	exons	TRAF7;CASKIN1	0.0167089	0.00468572	3.56593	0.00154305	0.933747
cg15249357	37	10	88296605	88296605	Island	intergenic	NA	-0.0700454	0.0196442	-3.5657	0.00154393	0.933747
cg20974961	37	6	49500569	49500569	Sea	intergenic	GLYATL3	0.0309678	0.00868493	3.56569	0.00154396	0.933747
cg12202370	37	12	76428445	76428445	S_Shelf	intergenic	PHLDA1	0.0183237	0.005139	3.56561	0.00154426	0.933747
cg19011868	37	18	7109593	7109593	Sea	introns	LAMA1	0.0280841	0.00787663	3.5655	0.0015447	0.933747
cg15652532	37	2	30669759	30669759	N_Shore	promoters	LCLAT1	-0.290286	0.0814165	-3.56545	0.00154489	0.933747
cg21079003	37	15	93615146	93615146	N_Shore	introns	RGMA	-0.113924	0.0319529	-3.56538	0.00154516	0.933747
cg21331335	37	9	2717325	2717325	N_Shore	promoters	KCNV2	0.00667101	0.00187121	3.56509	0.00154629	0.933747
cg06305488	37	6	26569533	26569533	Sea	promoters	NA	-0.0187381	0.00525638	-3.56482	0.00154732	0.933747
cg00241745	37	10	567945	567945	Sea	introns	DIP2C	0.0744203	0.0208768	3.56474	0.00154761	0.933747
cg01546076	37	17	36478393	36478393	Sea	exons	MRPL45;GPR179	0.0191999	0.00538685	3.56421	0.00154967	0.934039
cg10971048	37	14	52326169	52326169	Sea	promoters	GNG2	0.0114748	0.00321963	3.56402	0.0015504	0.934039
cg27208133	37	3	21793409	21793409	Sea	promoters	ZNF385D	0.0261573	0.00733987	3.56373	0.00155153	0.934039
cg10763564	37	2	242520882	242520882	S_Shore	intergenic	THAP4	0.0203785	0.00571878	3.56343	0.00155268	0.934042
cg10792660	37	4	125369980	125369980	Sea	intergenic	NA	0.0187619	0.00526652	3.56249	0.00155634	0.934362
cg01500387	37	18	1751496	1751496	Sea	intergenic	NA	0.0317934	0.00892522	3.5622	0.00155747	0.934362
cg13161590	37	20	18094305	18094305	Sea	intergenic	NA	0.0497973	0.0139795	3.56215	0.00155764	0.934362
cg15748107	37	6	18372164	18372164	Sea	intergenic	NA	0.00913942	0.00256573	3.56211	0.00155779	0.934362
cg15508169	37	7	157795668	157795668	Sea	introns	PTPRN2	0.0141914	0.00398513	3.5611	0.00156172	0.935431
cg17163173	37	3	115556293	115556293	Sea	promoters	LSAMP	0.102682	0.0288353	3.56096	0.00156226	0.935431
cg06761114	37	4	129211344	129211344	S_Shore	intergenic	PGRMC2	0.0134497	0.00377738	3.56061	0.00156365	0.935431
cg27381816	37	22	44768146	44768146	Sea	intergenic	NA	0.0313371	0.00880206	3.56019	0.00156526	0.935431
cg25595738	37	18	587953	587953	Sea	intergenic	NA	0.138487	0.0388988	3.56018	0.00156531	0.935431
cg13669188	37	9	139984628	139984628	S_Shelf	introns	MAN1B1-DT;MAN1B1	0.0281541	0.00791395	3.55752	0.00157572	0.937232
cg26285682	37	3	15279205	15279205	Sea	introns	CAPN7	0.00762619	0.0021437	3.55748	0.00157587	0.937232
cg16082130	37	17	17422445	17422445	Sea	introns	PEMT	0.0224912	0.0063224	3.55737	0.0015763	0.937232
cg16731114	37	12	8813842	8813842	Sea	introns	MFAP5	0.0130199	0.00366027	3.55708	0.00157745	0.937232
cg01588464	37	1	182360063	182360063	Island	promoters	GLUL	0.0744567	0.0209347	3.55661	0.00157931	0.937232
cg26852613	37	11	119475294	119475294	Sea	intergenic	NA	0.0434972	0.0122301	3.55656	0.00157949	0.937232
cg18486644	37	6	68598858	68598858	Sea	promoters	NA	0.0212943	0.00598823	3.55602	0.00158165	0.937232
cg24001597	37	18	77655878	77655878	N_Shelf	introns	KCNG2	0.0454476	0.012782	3.5556	0.0015833	0.937232
cg07172280	37	9	140009455	140009455	Island	promoters	DPP7	-0.00656137	0.00184551	-3.55532	0.00158438	0.937232
cg05854698	37	10	134910850	134910850	N_Shore	introns	ADGRA1	0.0437877	0.0123175	3.55492	0.00158598	0.937232
cg23420392	37	11	35236876	35236876	Sea	introns	CD44	0.00733787	0.00206444	3.55441	0.00158798	0.937232
cg07144730	37	2	151344076	151344076	S_Shore	promoters	RND3	-0.0190328	0.00535469	-3.55441	0.00158799	0.937232
cg19642252	37	2	70388466	70388466	Sea	introns	C2orf42	0.0210387	0.00591927	3.55427	0.00158854	0.937232
cg27506783	37	6	31696775	31696775	Island	promoters	MPIG6B;DDAH2;CLIC1	-0.0424588	0.0119474	-3.55381	0.00159036	0.937232
cg01622722	37	2	23577563	23577563	Sea	intergenic	NA	0.0192997	0.005431	3.55362	0.00159113	0.937232
cg21893961	37	10	17745975	17745975	Sea	introns	STAM	0.013196	0.00371351	3.55351	0.00159156	0.937232
cg01106036	37	12	126925808	126925808	Sea	intergenic	LINC02347	0.0229738	0.00646564	3.55321	0.00159273	0.937232
cg13380622	37	1	157557578	157557578	Sea	introns	FCRL4	0.0183952	0.00517728	3.55307	0.00159332	0.937232
cg24181914	37	19	47617301	47617301	S_Shore	promoters	ZC3H4	0.114641	0.0322668	3.55293	0.00159387	0.937232
cg20845627	37	10	18762622	18762622	Sea	introns	CACNB2	0.011057	0.00311237	3.55261	0.00159512	0.937232
cg08950375	37	2	238323400	238323400	Sea	promoters	COL6A3	0.0205169	0.00577559	3.55235	0.00159617	0.937232
cg09062663	37	5	10262804	10262804	Sea	introns	CCT5	0.0123005	0.00346315	3.55183	0.00159823	0.937232
cg15838760	37	20	57786737	57786737	Sea	introns	ZNF831	0.0100862	0.00284005	3.5514	0.00159996	0.937232
cg17919821	37	3	8713619	8713619	Sea	exons	SSUH2	0.0184811	0.00520448	3.55101	0.00160151	0.937232
cg15470825	37	1	92530726	92530726	Sea	intergenic	EPHX4	0.0156256	0.00440056	3.55083	0.00160222	0.937232
cg23118507	37	8	77178141	77178141	Sea	intergenic	NA	0.0688584	0.0193936	3.55057	0.00160326	0.937232
cg04935965	37	21	40822476	40822476	Sea	introns	LCA5L;SH3BGR	0.0198154	0.00558138	3.55028	0.00160442	0.937232
cg01062564	37	2	235670719	235670719	Sea	intergenic	NA	0.00956175	0.00269346	3.54999	0.00160559	0.937232
cg06971381	37	7	116684777	116684777	Sea	introns	ST7	0.0223933	0.00630828	3.54982	0.00160625	0.937232
cg15318748	37	8	79766509	79766509	Sea	intergenic	NA	-0.0433009	0.0122028	-3.54845	0.00161176	0.937232
cg02092295	37	10	88703144	88703144	Island	exons	MMRN2	0.0175249	0.00493943	3.54796	0.0016137	0.937232
cg17088002	37	7	157090616	157090616	N_Shore	intergenic	NA	0.0116988	0.00329739	3.54789	0.00161398	0.937232
cg26744236	37	22	35698873	35698873	S_Shelf	introns	TOM1	0.0123875	0.0034915	3.54789	0.001614	0.937232
cg14621843	37	19	56739782	56739782	Island	promoters	ZSCAN5A	0.0124962	0.00352215	3.54787	0.00161407	0.937232
cg15503799	37	1	156737481	156737481	Island	promoters	HDGF;PRCC	-0.00994956	0.00280442	-3.54781	0.00161433	0.937232
cg19707610	37	17	77278579	77278579	Sea	introns	RBFOX3	0.039124	0.011032	3.54642	0.00161993	0.937232
cg01155847	37	17	34948071	34948071	Island	promoters	GGNBP2;DHRS11	-0.00795501	0.00224329	-3.54614	0.00162107	0.937232
cg09767885	37	3	42918786	42918786	N_Shelf	introns	ACKR2;CYP8B1	0.0522832	0.0147437	3.54613	0.00162111	0.937232
cg08581928	37	15	57431014	57431014	Sea	introns	TCF12	0.0140422	0.00395996	3.54605	0.0016214	0.937232
cg26433333	37	5	78842844	78842844	Sea	intergenic	NA	0.00884635	0.00249509	3.5455	0.00162364	0.937232
cg12372595	37	17	72377435	72377435	Sea	intergenic	NA	0.010137	0.0028594	3.54514	0.0016251	0.937232
cg13508175	37	10	88296364	88296364	Island	intergenic	NA	-0.0355135	0.0100186	-3.54477	0.00162658	0.937232
cg09571887	37	6	152522261	152522261	Sea	introns	SYNE1	0.0130831	0.00369114	3.54446	0.00162784	0.937232
cg17342222	37	5	39394942	39394942	Sea	introns	DAB2	0.0144559	0.00407853	3.5444	0.00162809	0.937232
cg04731091	37	10	1102917	1102917	Island	promoters	IDI1;WDR37	-0.0080585	0.00227365	-3.5443	0.00162852	0.937232
cg21362730	37	12	5348475	5348475	Sea	introns	NA	0.0133331	0.0037626	3.5436	0.00163135	0.937232
cg14042653	37	9	8454918	8454918	Sea	introns	PTPRD	0.013516	0.0038147	3.54314	0.00163321	0.937232
cg00963090	37	2	207322088	207322088	Sea	introns	ADAM23	-0.0183574	0.00518117	-3.5431	0.00163338	0.937232
cg21653273	37	16	79263760	79263760	Sea	intergenic	NA	0.0146329	0.00413028	3.54284	0.00163441	0.937232
cg25016055	37	1	94201617	94201617	Sea	introns	BCAR3	0.0108424	0.00306048	3.54271	0.00163495	0.937232
cg14101400	37	2	144230891	144230891	Sea	introns	ARHGAP15	0.014311	0.00403987	3.54246	0.001636	0.937232
cg13776476	37	13	112899619	112899619	S_Shelf	intergenic	NA	0.0174357	0.00492219	3.54226	0.00163679	0.937232
cg10502617	37	1	230246960	230246960	Sea	introns	GALNT2	0.0126243	0.00356449	3.54167	0.0016392	0.937232
cg11952948	37	8	17376985	17376985	Sea	introns	SLC7A2	0.0299419	0.00845465	3.54147	0.00164	0.937232
cg09707587	37	7	73877151	73877151	Sea	introns	GTF2IRD1	0.0565008	0.0159564	3.54095	0.00164214	0.937232
cg00191435	37	5	86415878	86415878	Sea	promoters	NA	0.0113674	0.00321049	3.54069	0.00164321	0.937232
cg18173770	37	17	74929912	74929912	S_Shore	introns	MGAT5B	0.012504	0.00353225	3.53994	0.00164627	0.937232
cg05459190	37	10	134110326	134110326	Sea	introns	STK32C	-0.0566611	0.0160062	-3.53994	0.00164628	0.937232
cg03815913	37	12	20124701	20124701	Sea	intergenic	NA	0.025682	0.00725497	3.53992	0.00164637	0.937232
cg05900210	37	6	4956701	4956701	Sea	intergenic	CDYL	0.0138321	0.00390796	3.53948	0.00164816	0.937232
cg00381541	37	17	40192279	40192279	Island	intergenic	ZNF385C	-0.0675567	0.0190868	-3.53945	0.00164829	0.937232
cg22905235	37	14	65148972	65148972	Sea	intergenic	NA	0.0221467	0.00625783	3.53904	0.00164997	0.937232
cg23678985	37	17	70514539	70514539	Sea	introns	LINC00673	0.024088	0.00680738	3.53852	0.00165211	0.937232
cg04690475	37	1	230398039	230398039	Sea	promoters	GALNT2	0.0119083	0.0033655	3.53836	0.00165276	0.937232
cg02156950	37	5	133788311	133788311	Sea	intergenic	NA	0.0223571	0.00631934	3.53789	0.00165471	0.937232
cg02700958	37	10	85750622	85750622	Sea	intergenic	NA	0.0263331	0.00744339	3.53779	0.00165513	0.937232
cg02953275	37	2	152955191	152955191	Island	promoters	CACNB4	-0.0073984	0.00209131	-3.53769	0.00165554	0.937232
cg24116498	37	7	81355325	81355325	Sea	exons	HGF	0.0188	0.00531519	3.53703	0.00165825	0.937232
cg24237074	37	7	51370544	51370544	Sea	introns	COBL	0.0158446	0.00447987	3.53685	0.00165898	0.937232
cg01026855	37	2	164498787	164498787	Sea	introns	FIGN	0.0357607	0.0101123	3.53637	0.00166099	0.937232
cg05506088	37	9	118000103	118000103	Sea	introns	2020-12-01	0.0123495	0.00349217	3.53634	0.0016611	0.937232
cg21658347	37	6	9865260	9865260	Sea	promoters	NA	0.0155231	0.00439008	3.53595	0.00166271	0.937232
cg02137421	37	17	65442474	65442474	Sea	introns	PITPNC1	0.0173641	0.00491094	3.5358	0.00166333	0.937232
cg25652680	37	6	41194600	41194600	Sea	intergenic	TREML4	0.0127789	0.00361444	3.5355	0.00166456	0.937232
cg03660365	37	17	79102708	79102708	N_Shore	introns	AATK;MIR657;MIR3065;MIR338;MIR1250	0.0197203	0.00557787	3.53546	0.00166475	0.937232
cg06922246	37	1	29693760	29693760	Sea	intergenic	NA	0.044481	0.0125822	3.53523	0.00166571	0.937232
cg18742464	37	6	45895069	45895069	Sea	introns	CLIC5	0.0280728	0.00794141	3.53498	0.00166672	0.937232
cg14773637	37	1	78694105	78694105	Sea	intergenic	MGC27382	0.072679	0.0205657	3.53399	0.00167086	0.937232
cg13435434	37	8	133893232	133893232	Sea	introns	TG	0.0137128	0.00388029	3.53396	0.00167096	0.937232
cg15837109	37	15	32964208	32964208	Sea	introns	SCG5	0.0277985	0.00786625	3.53389	0.00167127	0.937232
cg10607850	37	11	61424440	61424440	Sea	intergenic	NA	0.0125092	0.00354031	3.53338	0.00167338	0.937232
cg14212412	37	6	105918992	105918992	Sea	intergenic	NA	0.0125672	0.00355695	3.53315	0.00167435	0.937232
cg24646414	37	8	11565725	11565725	Island	promoters	GATA4	-0.0648205	0.0183473	-3.53298	0.00167504	0.937232
cg19637048	37	14	101419710	101419710	Sea	promoters	SNORD114-1;SNORD114-2;SNORD114-3;SNORD114-4;SNORD114-5;SNORD114-6	0.010253	0.00290216	3.5329	0.00167538	0.937232
cg00695458	37	8	141116870	141116870	Sea	introns	TRAPPC9	0.0120256	0.00340391	3.53288	0.00167548	0.937232
cg03675739	37	12	52702559	52702559	Island	promoters	KRT86;KRT81	-0.0117336	0.00332223	-3.53185	0.00167978	0.937232
cg23510240	37	2	132345990	132345990	N_Shelf	intergenic	NA	0.0676235	0.019148	3.53162	0.00168073	0.937232
cg06103264	37	2	114343989	114343989	S_Shore	introns	WASH2P	0.0205913	0.00583101	3.53134	0.0016819	0.937232
cg19781934	37	11	32129699	32129699	Sea	intergenic	RCN1	0.0101958	0.00288735	3.53121	0.00168244	0.937232
cg04083751	37	10	73533414	73533414	Island	promoters	CDH23;VSIR	-0.0126208	0.00357463	-3.53066	0.00168474	0.937232
cg11858928	37	19	53557328	53557328	N_Shelf	intergenic	ERVV-2	0.00921729	0.00261122	3.52987	0.00168806	0.937232
cg01787460	37	5	4868532	4868532	S_Shore	intergenic	NA	0.119304	0.0337985	3.52986	0.00168811	0.937232
cg03680422	37	15	43813642	43813642	Sea	exons	MAP1A	0.0191173	0.00541653	3.52944	0.00168989	0.937232
cg12847554	37	6	100909443	100909443	Island	introns	SIM1	-0.0232596	0.00659059	-3.52922	0.0016908	0.937232
cg25894374	37	17	39938313	39938313	N_Shelf	introns	JUP	0.0159234	0.00451289	3.52842	0.00169418	0.937232
cg17693281	37	14	57115427	57115427	Sea	exons	TMEM260	0.017186	0.00487075	3.52841	0.00169422	0.937232
cg21275347	37	16	2910965	2910965	S_Shelf	intergenic	PRSS22	0.0369504	0.0104727	3.52827	0.00169481	0.937232
cg23244053	37	1	157949935	157949935	S_Shore	intergenic	NA	0.0187487	0.00531424	3.52801	0.00169592	0.937232
cg17612246	37	1	165222587	165222587	Sea	introns	LMX1A	0.0162606	0.00460907	3.52796	0.0016961	0.937232
cg16299524	37	10	1418345	1418345	S_Shelf	introns	ADARB2	0.0156369	0.00443247	3.5278	0.0016968	0.937232
cg13765638	37	14	38110448	38110448	Sea	introns	NA	0.0133634	0.00378849	3.52737	0.00169859	0.937232
cg12399389	37	17	67146186	67146186	Sea	promoters	ABCA10	0.0150513	0.00426733	3.52709	0.0016998	0.937232
cg12444234	37	14	91668557	91668557	Sea	introns	DGLUCY	0.0120413	0.00341428	3.52674	0.00170128	0.937232
cg21820652	37	14	104902678	104902678	Sea	intergenic	NA	-0.0618407	0.0175349	-3.52671	0.0017014	0.937232
cg12922289	37	6	34852903	34852903	N_Shelf	exons	UHRF1BP1;TAF11;ANKS1A	0.0430048	0.0121944	3.5266	0.00170187	0.937232
cg18387732	37	20	22359732	22359732	Sea	intergenic	NA	0.0124126	0.00352005	3.52626	0.00170331	0.937232
cg23042676	37	1	67855787	67855787	Sea	exons	IL12RB2	0.0286164	0.0081156	3.52609	0.00170402	0.937232
cg19494739	37	6	157088830	157088830	Sea	intergenic	NA	0.0192125	0.00544897	3.52589	0.00170488	0.937232
cg05926314	37	7	157347105	157347105	S_Shore	introns	PTPRN2	0.0817217	0.0231787	3.52573	0.00170555	0.937232
cg04574206	37	13	89192828	89192828	Sea	promoters	LINC00433	0.0160152	0.00454238	3.52572	0.00170558	0.937232
cg00021762	37	22	27832684	27832684	N_Shore	intergenic	NA	0.0182763	0.00518392	3.52557	0.00170624	0.937232
cg04290108	37	7	57075456	57075456	N_Shore	intergenic	NA	0.0327455	0.00928837	3.52543	0.00170683	0.937232
cg00825558	37	14	71220115	71220115	Sea	introns	MAP3K9	0.00955193	0.00270965	3.52516	0.00170798	0.937232
cg08177625	37	12	58012601	58012601	N_Shore	promoters	ARHGEF25;SLC26A10	0.00759998	0.00215633	3.52449	0.00171082	0.937232
cg02590721	37	17	57032318	57032318	Sea	introns	PPM1E	0.017321	0.00491458	3.52441	0.00171118	0.937232
cg21762655	37	3	30554481	30554481	Sea	intergenic	NA	0.0220921	0.00626837	3.52437	0.00171132	0.937232
cg03315346	37	1	19109544	19109544	N_Shore	intergenic	NA	0.0744357	0.021125	3.52358	0.00171468	0.937232
cg06401307	37	2	1978113	1978113	Sea	introns	MYT1L	0.0290614	0.00824842	3.52327	0.00171604	0.937232
cg15255695	37	3	182946029	182946029	Sea	exons	MCF2L2	0.0125565	0.00356439	3.52275	0.00171822	0.937232
cg01592263	37	19	4101811	4101811	Island	introns	MAP2K2	0.0196293	0.00557222	3.5227	0.00171846	0.937232
cg10482024	37	1	65613042	65613042	Island	promoters	AK4	-0.0185183	0.00525721	-3.52246	0.00171947	0.937232
cg04100595	37	12	27615138	27615138	Sea	intergenic	SMCO2	-0.0209021	0.00593435	-3.52222	0.00172049	0.937232
cg26570553	37	18	20426235	20426235	Sea	intergenic	NA	-0.0333165	0.00945907	-3.52218	0.0017207	0.937232
cg03182528	37	15	25350938	25350938	Sea	promoters	IPW;SNORD116-26;SNORD116-28;SNORD116-29	0.057505	0.0163274	3.52198	0.00172152	0.937232
cg08220377	37	8	131919110	131919110	Sea	introns	ADCY8	0.0304696	0.00865221	3.5216	0.00172318	0.937232
cg21862375	37	16	59888692	59888692	Sea	intergenic	NA	0.0159814	0.00453812	3.52159	0.00172322	0.937232
cg08908522	37	12	77748056	77748056	Sea	intergenic	NA	0.0100458	0.00285301	3.52113	0.00172519	0.937232
cg17283279	37	12	11364611	11364611	Sea	introns	PRB4	0.0156292	0.00443876	3.52107	0.00172545	0.937232
cg14203179	37	20	57430663	57430663	Island	exons	GNAS-AS1;GNAS	0.017919	0.00508947	3.52079	0.00172663	0.937232
cg02924860	37	6	127891959	127891959	Sea	intergenic	NA	0.0403393	0.0114577	3.5207	0.00172702	0.937232
cg00567113	37	3	87382813	87382813	Sea	intergenic	NA	-0.0138662	0.00393869	-3.52051	0.00172785	0.937232
cg15838209	37	20	52224640	52224640	Sea	intergenic	NA	0.00951289	0.00270236	3.52021	0.00172914	0.937232
cg17349409	37	17	52976156	52976156	N_Shore	intergenic	TOM1L1	0.0226102	0.00642316	3.52011	0.00172957	0.937232
cg12059258	37	10	107899066	107899066	Sea	promoters	NA	0.0302377	0.00859015	3.52005	0.00172982	0.937232
cg03460315	37	4	111010391	111010391	Sea	introns	ELOVL6	0.0134652	0.00382531	3.52004	0.00172985	0.937232
cg05604812	37	2	58747845	58747845	Sea	promoters	LINC01122	0.0119503	0.0033952	3.51975	0.00173109	0.937232
cg05321440	37	1	228405815	228405815	S_Shore	introns	OBSCN-AS1;OBSCN	0.0139407	0.00396157	3.51898	0.00173441	0.937232
cg21921628	37	2	105348228	105348228	Sea	intergenic	NA	0.0113532	0.00322636	3.51888	0.00173486	0.937232
cg10064138	37	2	115594075	115594075	Sea	introns	DPP10	0.0213039	0.00605484	3.51849	0.00173653	0.937232
cg24111466	37	12	886615	886615	Sea	introns	WNK1	0.0081076	0.00230438	3.51834	0.0017372	0.937232
cg09837559	37	3	132182603	132182603	Sea	exons	DNAJC13	0.0173178	0.00492219	3.51832	0.00173729	0.937232
cg07069839	37	3	150108885	150108885	Sea	intergenic	NA	0.0168323	0.00478424	3.51829	0.00173742	0.937232
cg13464662	37	5	59909226	59909226	Sea	introns	DEPDC1B	0.010621	0.00301906	3.51799	0.00173869	0.937232
cg18024493	37	2	18057814	18057814	N_Shore	intergenic	KCNS3	0.0351319	0.00998643	3.51796	0.00173882	0.937232
cg15027367	37	10	7786222	7786222	Sea	exons	ITIH2	0.00811624	0.00230709	3.51796	0.00173884	0.937232
cg07320595	37	5	156485233	156485233	Sea	promoters	HAVCR1	0.016338	0.00464482	3.51747	0.00174098	0.937232
cg01360877	37	1	60688173	60688173	Sea	intergenic	NA	0.0140648	0.0039988	3.51725	0.00174192	0.937232
cg14509809	37	17	935884	935884	S_Shore	promoters	ABR	0.0591386	0.0168194	3.5161	0.0017469	0.937232
cg13042288	37	15	90349979	90349979	Sea	exons	ANPEP	0.023535	0.00669366	3.51602	0.00174725	0.937232
cg16135870	37	13	38973877	38973877	Sea	intergenic	NA	0.0131336	0.0037362	3.51524	0.00175065	0.937232
cg23017701	37	15	49160982	49160982	Sea	introns	SHC4	-0.0189456	0.00538957	-3.51523	0.00175067	0.937232
cg17333579	37	2	73149744	73149744	N_Shore	introns	EMX1	0.0171717	0.00488498	3.51521	0.00175075	0.937232
cg02850742	37	16	28853947	28853947	N_Shelf	exons	TUFM;MIR4721;SH2B1	0.0114651	0.0032617	3.51506	0.00175142	0.937232
cg24527700	37	7	33119186	33119186	Sea	intergenic	NA	0.0190668	0.00542447	3.51496	0.00175184	0.937232
cg10055471	37	1	27240319	27240319	Sea	promoters	NR0B2	0.0119102	0.00338867	3.51473	0.00175288	0.937232
cg08645998	37	6	26572139	26572139	Sea	promoters	NA	-0.0465955	0.0132574	-3.51467	0.00175312	0.937232
cg01222135	37	7	99010594	99010594	S_Shelf	introns	PDAP1;BUD31;ATP5MF-PTCD1;PTCD1	0.0213337	0.0060704	3.51437	0.00175441	0.937232
cg07363711	37	8	62619389	62619389	Sea	introns	ASPH	0.0246151	0.00700502	3.51392	0.0017564	0.937232
cg21808111	37	9	127538167	127538167	N_Shore	intergenic	NR6A1;OLFML2A	0.0106543	0.00303231	3.51358	0.00175787	0.937232
cg00249974	37	1	156254149	156254149	Sea	promoters	SMG5;TMEM79	0.0161422	0.00459506	3.51294	0.00176068	0.937232
cg21103385	37	7	155623788	155623788	Island	intergenic	NA	0.0147316	0.00419367	3.51281	0.00176124	0.937232
cg00431673	37	8	12974448	12974448	Sea	promoters	DLC1	0.0154034	0.00438552	3.51234	0.00176331	0.937232
cg11283245	37	11	105700235	105700235	Sea	introns	GRIA4	0.0231544	0.0065932	3.51187	0.00176537	0.937232
cg08628911	37	16	1199592	1199592	N_Shore	intergenic	CACNA1H	0.0549664	0.0156523	3.51172	0.00176603	0.937232
cg06581176	37	4	89587338	89587338	Sea	introns	HERC3	0.0351116	0.00999854	3.51168	0.00176622	0.937232
cg14015765	37	10	132734310	132734310	Sea	intergenic	NA	0.0630578	0.0179582	3.51136	0.00176759	0.937232
cg15531412	37	16	14452691	14452691	Sea	intergenic	NA	0.0299658	0.00853403	3.51133	0.00176774	0.937232
cg08446321	37	11	9909618	9909618	Sea	introns	SBF2	0.0115278	0.00328322	3.51113	0.00176863	0.937232
cg12441413	37	6	125628642	125628642	Sea	intergenic	NA	-0.0629702	0.0179369	-3.51066	0.0017707	0.937232
cg24098944	37	2	162885448	162885448	Sea	introns	DPP4	0.0144008	0.00410319	3.50966	0.00177511	0.937232
cg13466284	37	1	27189679	27189679	N_Shore	promoters	SFN	0.0258694	0.00737172	3.50928	0.00177678	0.937232
cg12572995	37	2	101733772	101733772	Sea	introns	TBC1D8	0.0103061	0.00293698	3.50907	0.0017777	0.937232
cg05873496	37	8	30305588	30305588	Sea	introns	RBPMS	0.0100872	0.00287497	3.50861	0.00177972	0.937232
cg24873842	37	1	90473060	90473060	Sea	exons	ZNF326	0.023891	0.00680944	3.50851	0.00178015	0.937232
cg01140837	37	14	24707597	24707597	N_Shelf	exons	GMPR2;TINF2	0.0141727	0.00403986	3.50821	0.00178149	0.937232
cg25342577	37	3	87135140	87135140	N_Shelf	intergenic	NA	0.0131131	0.00373787	3.50819	0.0017816	0.937232
cg03743254	37	3	149557451	149557451	Sea	introns	RNF13	0.0187042	0.00533165	3.50815	0.00178176	0.937232
cg13092487	37	11	64658946	64658946	N_Shelf	promoters	MIR192;MIR194-2;ATG2A	0.0192099	0.00547609	3.50796	0.00178262	0.937232
cg22289763	37	7	42173065	42173065	Sea	introns	GLI3	0.0460288	0.013122	3.50777	0.00178346	0.937232
cg11848113	37	10	661159	661159	Sea	introns	DIP2C	0.0661533	0.018861	3.50741	0.00178506	0.937232
cg13422535	37	22	47077682	47077682	S_Shelf	intergenic	GRAMD4;CERK	0.0214575	0.00611816	3.50719	0.00178602	0.937232
cg25238640	37	5	70307709	70307709	Sea	introns	NAIP	0.0157968	0.00450421	3.50712	0.00178635	0.937232
cg01313497	37	2	63278100	63278100	Island	promoters	EHBP1;LOC100132215;OTX1	-0.0057474	0.00163886	-3.50695	0.0017871	0.937232
cg04001307	37	4	820619	820619	Island	promoters	CPLX1	-0.0210333	0.00599845	-3.50645	0.00178932	0.937232
cg12767525	37	3	53740146	53740146	Sea	introns	CACNA1D	0.0235729	0.00672313	3.50623	0.00179027	0.937232
cg14427776	37	9	113401155	113401155	Sea	intergenic	NA	0.0224668	0.00640784	3.50614	0.00179067	0.937232
cg01571660	37	1	152733223	152733223	Island	exons	KPRP	0.0120458	0.00343571	3.50607	0.00179098	0.937232
cg26062244	37	6	76375289	76375289	Sea	introns	SENP6	0.107123	0.030554	3.50602	0.00179124	0.937232
cg04738336	37	12	44859297	44859297	Sea	intergenic	NA	0.0749748	0.0213882	3.50543	0.00179384	0.937232
cg24734069	37	14	96509923	96509923	S_Shelf	introns	C14orf132	0.0204236	0.00582628	3.50542	0.00179388	0.937232
cg08628565	37	7	148762621	148762621	N_Shore	intergenic	ZNF786	-0.00925142	0.00263924	-3.50534	0.00179426	0.937232
cg15701842	37	2	169609566	169609566	Sea	introns	CERS6	0.0234461	0.00668912	3.50511	0.00179529	0.937232
cg23820103	37	1	116373887	116373887	S_Shelf	intergenic	NA	0.0119835	0.0034191	3.50488	0.00179628	0.937232
cg05930186	37	1	224024803	224024803	Sea	introns	TP53BP2	0.0110511	0.00315371	3.50416	0.0017995	0.937232
cg20789004	37	21	43174398	43174398	N_Shelf	introns	RIPK4	0.0108674	0.0031014	3.50404	0.00180007	0.937232
cg07929646	37	14	107221264	107221264	Island	introns	NA	0.0249629	0.00712468	3.50373	0.00180146	0.937232
cg20188490	37	12	11080457	11080457	Sea	introns	PRH1-PRR4;PRB4;PRH2	0.0800868	0.0228638	3.50278	0.0018057	0.937232
cg16123876	37	18	66464318	66464318	Sea	promoters	CCDC102B	0.0228816	0.00653255	3.5027	0.00180605	0.937232
cg15007983	37	19	18699326	18699326	N_Shore	promoters	REX1BD;CRLF1	0.0806692	0.0230354	3.50197	0.00180933	0.937232
cg02548132	37	8	6420242	6420242	N_Shelf	promoters	MCPH1;ANGPT2	0.0970159	0.0277049	3.50176	0.00181026	0.937232
cg04432802	37	3	101059431	101059431	Sea	introns	SENP7	0.01135	0.00324146	3.5015	0.00181144	0.937232
cg15243152	37	3	13044590	13044590	Sea	introns	IQSEC1	0.01723	0.00492074	3.5015	0.00181147	0.937232
cg18882061	37	6	56809185	56809185	Sea	introns	DST	0.0128958	0.00368416	3.50034	0.00181669	0.937232
cg17556788	37	22	25414191	25414191	Sea	intergenic	NA	0.0494085	0.0141181	3.49966	0.00181976	0.937232
cg02458602	37	15	20563473	20563473	N_Shore	intergenic	NA	0.0245966	0.00702924	3.49918	0.00182193	0.937232
cg07074043	37	17	10482773	10482773	Sea	introns	NA	0.0572874	0.0163721	3.49908	0.00182235	0.937232
cg11419262	37	3	193840181	193840181	Sea	intergenic	NA	0.0239624	0.00684819	3.49908	0.00182236	0.937232
cg22749288	37	10	50816854	50816854	N_Shore	promoters	CHAT;SLC18A3	-0.0268931	0.00768614	-3.49891	0.00182315	0.937232
cg08747038	37	14	58337107	58337107	S_Shelf	intergenic	SLC35F4	0.0178081	0.00508976	3.49881	0.00182361	0.937232
cg05325850	37	13	100982841	100982841	Sea	exons	PCCA	0.0120353	0.00343987	3.49877	0.00182377	0.937232
cg21880476	37	6	885298	885298	N_Shelf	intergenic	NA	-0.0182755	0.00522367	-3.49859	0.00182458	0.937232
cg00787780	37	6	64151745	64151745	Sea	intergenic	NA	0.0381702	0.0109102	3.49857	0.00182469	0.937232
cg17360567	37	1	248343210	248343210	Sea	promoters	OR2M2	0.08984	0.0256851	3.49775	0.00182841	0.937232
cg23957180	37	5	71183986	71183986	Sea	intergenic	NA	0.015519	0.00443799	3.49686	0.00183247	0.937232
cg01829006	37	7	141255236	141255236	S_Shelf	introns	AGK	0.00857893	0.00245343	3.49671	0.00183313	0.937232
cg12394527	37	1	3735711	3735711	S_Shelf	introns	CEP104	0.00979354	0.0028012	3.4962	0.00183547	0.937232
cg13958583	37	8	101774065	101774065	Sea	intergenic	NA	0.0161062	0.00460693	3.49609	0.00183597	0.937232
cg21193216	37	4	146572687	146572687	Sea	introns	MMAA	0.00881331	0.00252094	3.49604	0.00183618	0.937232
cg14626837	37	7	139108111	139108111	Sea	exons	LUC7L2;C7orf55-LUC7L2;LOC100129148	0.0150674	0.00430991	3.49598	0.00183645	0.937232
cg09288844	37	8	23191340	23191340	Sea	introns	LOXL2;LOC100507156	0.0216602	0.00619585	3.49592	0.00183674	0.937232
cg26828941	37	3	106632262	106632262	Sea	introns	LINC00882	0.0664344	0.0190052	3.49559	0.00183824	0.937232
cg23204752	37	2	119694164	119694164	Sea	intergenic	NA	0.0407083	0.011646	3.49548	0.00183875	0.937232
cg18582253	37	22	36034719	36034719	Sea	intergenic	NA	0.0190677	0.00545553	3.49512	0.00184038	0.937232
cg12842747	37	14	105452948	105452948	S_Shore	promoters	CLBA1	0.0620578	0.0177585	3.49454	0.00184306	0.937232
cg20567675	37	7	14881635	14881635	Sea	promoters	DGKB	0.0326016	0.0093297	3.49439	0.00184375	0.937232
cg01670098	37	1	39748831	39748831	Sea	introns	MACF1	0.0146595	0.00419519	3.49437	0.00184382	0.937232
cg12440105	37	2	239756128	239756128	Island	promoters	TWIST2	-0.0430326	0.0123172	-3.4937	0.00184687	0.937232
cg05360649	37	20	47083408	47083408	Sea	intergenic	NA	0.0783161	0.0224165	3.49368	0.00184697	0.937232
cg09197920	37	5	39377259	39377259	Sea	exons	DAB2	0.116924	0.0334716	3.49324	0.00184899	0.937232
cg03752218	37	1	47696788	47696788	Island	promoters	TAL1;STIL	-0.00723407	0.00207117	-3.49274	0.00185131	0.937232
cg20548013	37	6	12887210	12887210	Sea	introns	PHACTR1	0.0196756	0.00563349	3.49262	0.00185186	0.937232
cg20641568	37	2	148540442	148540442	Sea	intergenic	NA	0.00890028	0.0025484	3.49249	0.00185244	0.937232
cg13564402	37	3	40299694	40299694	Sea	exons	MYRIP;EIF1B-AS1	0.011487	0.00329019	3.49128	0.00185803	0.937232
cg15765345	37	6	26740584	26740584	Sea	intergenic	NA	0.0980404	0.0280845	3.49091	0.00185972	0.937232
cg02849968	37	9	140826405	140826405	Sea	introns	CACNA1B	0.0315872	0.00904849	3.49088	0.00185986	0.937232
cg15707455	37	1	28157011	28157011	N_Shore	promoters	PPP1R8;SCARNA1	-0.0139367	0.00399257	-3.49066	0.00186087	0.937232
cg06515518	37	1	190385961	190385961	Sea	introns	BRINP3	0.0215709	0.00617984	3.49053	0.00186147	0.937232
cg14157417	37	7	158265485	158265485	Sea	introns	PTPRN2	0.0136026	0.0038973	3.49025	0.00186277	0.937232
cg14590902	37	12	129430047	129430047	S_Shore	introns	GLT1D1	0.0177652	0.00508996	3.49025	0.00186279	0.937232
cg02233559	37	13	29293325	29293325	Island	promoters	SLC46A3	-0.00844968	0.00242104	-3.4901	0.00186345	0.937232
cg05272086	37	13	28110101	28110101	Sea	intergenic	NA	0.00934929	0.00267901	3.48983	0.00186473	0.937232
cg19774288	37	19	48385028	48385028	Sea	introns	SULT2A1	0.0125538	0.00359776	3.48935	0.00186697	0.937232
cg19392142	37	11	58673477	58673477	S_Shore	promoters	NA	-0.0416799	0.0119466	-3.48885	0.00186926	0.937232
cg12269972	37	2	75136334	75136334	Sea	intergenic	NA	-0.122892	0.0352278	-3.4885	0.00187087	0.937232
cg07131274	37	2	3270259	3270259	Sea	introns	EIPR1	0.0110062	0.00315505	3.48845	0.00187113	0.937232
cg06178563	37	20	21494712	21494712	Island	promoters	NKX2-2	-0.0513225	0.0147124	-3.48838	0.00187146	0.937232
cg26317123	37	2	75166692	75166692	Sea	intergenic	NA	0.0195252	0.00559762	3.48812	0.00187268	0.937232
cg03620329	37	6	137774197	137774197	Sea	intergenic	NA	0.0112286	0.00321914	3.48807	0.0018729	0.937232
cg07837822	37	13	109740415	109740415	Sea	introns	MYO16	0.015326	0.00439479	3.48731	0.00187641	0.937232
cg09995520	37	15	23116358	23116358	S_Shore	intergenic	LOC283683	0.00961908	0.00275836	3.48724	0.00187674	0.937232
cg20015104	37	10	25337304	25337304	Sea	introns	ENKUR	0.0103095	0.00295665	3.48689	0.00187839	0.937232
cg20306863	37	1	3593812	3593812	Sea	introns	TP73	-0.0405463	0.0116283	-3.48686	0.00187852	0.937232
cg09726240	37	11	70672878	70672878	Island	introns	SHANK2	-0.10911	0.0312929	-3.48672	0.00187919	0.937232
cg13748755	37	22	32587214	32587214	Sea	exons	RFPL2	0.0133666	0.00383388	3.48644	0.00188047	0.937232
cg01413368	37	1	243349667	243349667	Sea	exons	CEP170	0.0148791	0.00426777	3.48638	0.00188078	0.937232
cg17649838	37	2	32236558	32236558	S_Shore	promoters	MEMO1	-0.0172113	0.00493776	-3.48565	0.00188419	0.937232
cg24894657	37	2	242714413	242714413	S_Shelf	intergenic	GAL3ST2	-0.0588681	0.0168893	-3.48553	0.00188472	0.937232
cg00196119	37	3	52479977	52479977	Sea	promoters	SEMA3G	0.0346597	0.00994402	3.48548	0.00188496	0.937232
cg21229153	37	7	2518188	2518188	Sea	intergenic	NA	-0.0578126	0.0165875	-3.48532	0.00188571	0.937232
cg24207590	37	5	133341283	133341283	Island	promoters	VDAC1	-0.0362267	0.0103959	-3.48472	0.00188855	0.937232
cg15714314	37	3	55219547	55219547	Sea	intergenic	NA	0.0225446	0.00646986	3.48457	0.00188925	0.937232
cg13220129	37	19	2046193	2046193	Island	promoters	MKNK2	0.0123088	0.0035324	3.48455	0.00188931	0.937232
cg01882539	37	17	32481208	32481208	N_Shelf	introns	ASIC2	0.0346441	0.00994283	3.48433	0.00189036	0.937232
cg25547939	37	11	64001094	64001094	N_Shore	promoters	NUDT22;DNAJC4;VEGFB	0.0163898	0.00470409	3.48416	0.00189114	0.937232
cg19162042	37	6	135951723	135951723	Sea	introns	LINC00271	0.00788127	0.00226227	3.48379	0.00189288	0.937232
cg06371478	37	16	66954273	66954273	N_Shore	intergenic	CDH16;RRAD	0.0839838	0.0241091	3.4835	0.00189427	0.937232
cg13335271	37	8	33783578	33783578	Sea	intergenic	NA	0.0210468	0.00604218	3.48332	0.00189512	0.937232
cg22627212	37	22	25223043	25223043	Sea	introns	SGSM1	0.0151858	0.00435957	3.48331	0.00189513	0.937232
cg10339498	37	14	21304240	21304240	Sea	intergenic	NA	0.012337	0.00354203	3.48304	0.00189641	0.937232
cg23812083	37	17	33770985	33770985	Sea	introns	SLFN13	0.0104652	0.00300462	3.48303	0.00189647	0.937232
cg20898587	37	7	51969244	51969244	Sea	intergenic	NA	0.0184864	0.00530807	3.4827	0.00189802	0.937232
cg01616906	37	7	134053281	134053281	Sea	intergenic	NA	0.017727	0.00509126	3.48186	0.00190199	0.937232
cg13102045	37	12	130765060	130765060	Sea	intergenic	NA	-0.0128096	0.00367959	-3.48125	0.00190488	0.937232
cg22911831	37	19	12837350	12837350	S_Shelf	intergenic	TNPO2;TRIR	0.0077133	0.00221631	3.48024	0.00190963	0.937232
cg24822694	37	2	19706129	19706129	Sea	intergenic	NA	0.0133642	0.00384049	3.47982	0.00191164	0.937232
cg20218670	37	2	131878089	131878089	Sea	promoters	PLEKHB2	0.00871828	0.00250556	3.47957	0.00191284	0.937232
cg01415457	37	3	109051665	109051665	Sea	introns	DPPA4	0.0115129	0.00330884	3.47946	0.00191336	0.937232
cg02435427	37	10	5237881	5237881	Sea	promoters	AKR1C4	0.0134923	0.0038778	3.47938	0.00191373	0.937232
cg13981725	37	15	90777598	90777598	Island	promoters	SEMA4B;CIB1;GDPGP1	-0.00663062	0.00190594	-3.47892	0.00191592	0.937232
cg26385554	37	15	81488168	81488168	Sea	introns	IL16	0.0164105	0.00471715	3.47891	0.00191596	0.937232
cg26732808	37	6	167704769	167704769	Sea	promoters	UNC93A	0.0685825	0.0197185	3.47808	0.00191989	0.937232
cg21947371	37	10	120587403	120587403	Sea	intergenic	NA	0.0508474	0.0146196	3.47804	0.00192011	0.937232
cg19333996	37	7	138518178	138518178	Sea	exons	KIAA1549	0.00811574	0.00233373	3.47759	0.00192224	0.937232
cg02391344	37	1	99137741	99137741	Sea	introns	SNX7	0.022119	0.00636051	3.47755	0.00192241	0.937232
cg24599709	37	2	26578508	26578508	Sea	introns	SELENOI	0.0104082	0.00299312	3.47739	0.0019232	0.937232
cg22359623	37	2	169038705	169038705	Sea	introns	STK39	0.0101554	0.00292144	3.47616	0.00192906	0.937232
cg25268465	37	1	90253388	90253388	Sea	intergenic	NA	0.0155847	0.00448337	3.47613	0.00192923	0.937232
cg00967695	37	12	133411885	133411885	N_Shore	intergenic	NA	0.0145348	0.00418152	3.47596	0.00193005	0.937232
cg26870337	37	1	22777672	22777672	N_Shore	promoters	ZBTB40	0.0100348	0.00288719	3.47563	0.00193162	0.937232
cg15423862	37	3	155838109	155838109	Sea	promoters	KCNAB1	0.0116078	0.0033402	3.47517	0.00193381	0.937232
cg06703961	37	18	59057845	59057845	Sea	introns	CDH20	0.0131353	0.0037801	3.47485	0.00193534	0.937232
cg06319940	37	5	102061320	102061320	Sea	intergenic	NA	0.00943822	0.00271629	3.47467	0.00193621	0.937232
cg00896342	37	11	129687231	129687231	S_Shore	introns	TMEM45B	-0.0598083	0.0172136	-3.47447	0.00193717	0.937232
cg17736936	37	14	100415482	100415482	Sea	intergenic	NA	0.0099149	0.00285375	3.47434	0.00193779	0.937232
cg11374847	37	5	54968495	54968495	Sea	exons	SLC38A9	0.00913613	0.00262982	3.47405	0.00193918	0.937232
cg16664210	37	9	112260756	112260756	N_Shore	promoters	PTPN3	-0.0637612	0.0183542	-3.47393	0.00193974	0.937232
cg17754448	37	6	31730576	31730576	Sea	exons	MSH5-SAPCD1;VWA7	0.0075553	0.0021749	3.47387	0.00194006	0.937232
cg27014105	37	9	130373721	130373721	N_Shore	promoters	STXBP1	0.0754495	0.0217222	3.47338	0.00194241	0.937232
cg18860301	37	6	13977167	13977167	Sea	promoters	RNF182	0.0132551	0.00381629	3.47329	0.00194285	0.937232
cg24708097	37	7	116155628	116155628	Sea	introns	CAV1	0.0108278	0.0031177	3.473	0.00194422	0.937232
cg02848835	37	1	246304208	246304208	Sea	introns	SMYD3	0.0109846	0.00316317	3.47266	0.00194587	0.937232
cg25347523	37	13	80146258	80146258	Sea	intergenic	NA	0.0249909	0.00719739	3.47222	0.00194802	0.937232
cg09989533	37	17	50298353	50298353	Sea	intergenic	NA	0.0133355	0.00384103	3.47185	0.0019498	0.937232
cg01030158	37	5	169528138	169528138	Sea	intergenic	FOXI1	0.0129601	0.00373292	3.47185	0.00194982	0.937232
cg01152231	37	7	39655548	39655548	Sea	intergenic	LOC646999	0.0149993	0.00432092	3.47133	0.0019523	0.937232
cg01394730	37	1	19192677	19192677	Sea	intergenic	NA	0.0349189	0.0100604	3.47092	0.00195432	0.937232
cg02385721	37	9	125043856	125043856	Sea	introns	MRRF	0.0127709	0.00367975	3.4706	0.00195587	0.937232
cg16584604	37	1	78892408	78892408	Sea	intergenic	NA	0.0158353	0.00456317	3.47024	0.00195761	0.937232
cg02670718	37	16	89537782	89537782	Sea	introns	ANKRD11	0.098171	0.0282945	3.46961	0.00196064	0.937232
cg24664798	37	16	52640476	52640476	Sea	promoters	CASC16	0.0308605	0.0088947	3.46954	0.00196101	0.937232
cg02558622	37	18	57049946	57049946	Sea	intergenic	NA	0.0257973	0.0074362	3.46916	0.00196286	0.937232
cg07228237	37	17	36035226	36035226	Sea	intergenic	NA	0.0243998	0.00703345	3.4691	0.00196312	0.937232
cg21798954	37	22	43000172	43000172	Sea	introns	POLDIP3	0.0137801	0.00397269	3.4687	0.00196507	0.937232
cg12339425	37	7	133438515	133438515	Sea	introns	EXOC4	0.0151002	0.00435339	3.46861	0.00196552	0.937232
cg13749900	37	16	3687835	3687835	Sea	intergenic	NA	0.0409785	0.0118143	3.46855	0.00196581	0.937232
cg23007804	37	7	81834260	81834260	Sea	introns	CACNA2D1	-0.0359297	0.0103606	-3.46791	0.00196895	0.937232
cg05224804	37	7	157494023	157494023	N_Shore	introns	PTPRN2	0.0309853	0.00893505	3.46783	0.00196931	0.937232
cg02816348	37	15	33600254	33600254	N_Shelf	intergenic	RYR3	0.0145863	0.00420621	3.46781	0.00196943	0.937232
cg05211441	37	6	150144737	150144737	Sea	introns	LRP11	0.00766008	0.00220931	3.46719	0.00197247	0.937232
cg11619434	37	8	106466767	106466767	Sea	introns	ZFPM2	0.0134833	0.00388897	3.46705	0.00197313	0.937232
cg12465685	37	15	31371797	31371797	Sea	introns	TRPM1	0.0169997	0.00490365	3.46675	0.0019746	0.937232
cg23520757	37	6	24878831	24878831	Sea	introns	RIPOR2	0.0175271	0.0050561	3.46653	0.0019757	0.937232
cg15794824	37	1	15451376	15451376	Sea	introns	TMEM51-AS1	0.0172196	0.00496747	3.46648	0.00197594	0.937232
cg11074615	37	10	52976168	52976168	Sea	introns	PRKG1	0.0127824	0.00368754	3.46638	0.00197643	0.937232
cg22247495	37	7	589215	589215	Island	exons	PRKAR1B	0.0151297	0.0043651	3.46606	0.00197797	0.937232
cg17443394	37	22	25615087	25615087	Sea	promoters	CRYBB2	0.0183531	0.00529598	3.46548	0.00198082	0.937232
cg02838432	37	11	94601909	94601909	Sea	introns	AMOTL1	0.020713	0.00597712	3.46538	0.00198133	0.937232
cg19133702	37	6	164928993	164928993	Sea	intergenic	NA	0.0221982	0.00640608	3.46517	0.00198238	0.937232
cg19328485	37	10	5060318	5060318	Sea	promoters	AKR1C3;AKR1C2	-0.0617801	0.0178309	-3.46477	0.00198431	0.937232
cg02799945	37	10	93388705	93388705	N_Shelf	exons	PPP1R3C	0.0152465	0.00440088	3.46443	0.00198601	0.937232
cg11157012	37	8	118513039	118513039	Sea	intergenic	NA	0.0137275	0.0039627	3.46418	0.00198723	0.937232
cg12290563	37	15	46092033	46092033	Sea	intergenic	NA	0.0394593	0.0113924	3.46364	0.00198989	0.937232
cg10210465	37	16	28069067	28069067	Sea	introns	GSG1L	0.0518426	0.0149681	3.46353	0.00199042	0.937232
cg12628606	37	12	133309456	133309456	Island	introns	ANKLE2	0.0211157	0.00609708	3.46325	0.00199183	0.937232
cg10841701	37	7	117472478	117472478	Sea	introns	CTTNBP2	0.0109447	0.0031603	3.46317	0.00199223	0.937232
cg02931526	37	2	237018263	237018263	Sea	introns	AGAP1	0.0104666	0.00302258	3.46282	0.00199395	0.937232
cg03685134	37	9	2182220	2182220	Sea	exons	SMARCA2	0.0144096	0.0041613	3.46278	0.00199416	0.937232
cg06740893	37	1	12251869	12251869	Island	promoters	TNFRSF1B;MIR4632	0.018423	0.00532044	3.46268	0.00199461	0.937232
cg13209572	37	14	104680011	104680011	Sea	intergenic	NA	0.033595	0.00970285	3.46239	0.00199607	0.937232
cg00682050	37	21	47343716	47343716	Island	introns	PCBP3	0.0132267	0.00382022	3.46229	0.00199657	0.937232
cg04671446	37	14	104213377	104213377	Sea	promoters	PPP1R13B	0.0164196	0.00474254	3.4622	0.00199701	0.937232
cg06866996	37	16	22340758	22340758	S_Shelf	introns	POLR3E	0.0114558	0.00330963	3.46135	0.00200119	0.937232
cg22811387	37	17	58157690	58157690	S_Shore	intergenic	HEATR6;WFDC21P	0.0128545	0.00371385	3.46124	0.00200177	0.937232
cg05876623	37	15	96869870	96869870	N_Shelf	promoters	NR2F2-AS1;NR2F2	-0.0829005	0.0239516	-3.46117	0.00200209	0.937232
cg15224326	37	7	139611445	139611445	Sea	introns	TBXAS1	0.00998231	0.00288434	3.46086	0.00200365	0.937232
cg07676349	37	19	5242136	5242136	N_Shore	introns	PTPRS	0.040142	0.0115995	3.46065	0.00200467	0.937232
cg17810407	37	8	115857514	115857514	Sea	intergenic	NA	0.0306797	0.00886591	3.46041	0.00200589	0.937232
cg00420450	37	8	22132641	22132641	N_Shore	promoters	PIWIL2	-0.022106	0.00638852	-3.46027	0.00200656	0.937232
cg04667656	37	17	12609782	12609782	Sea	introns	MYOCD	0.0795816	0.0230001	3.46006	0.00200763	0.937232
cg07948421	37	2	39922943	39922943	Sea	introns	TMEM178A	0.0117153	0.00338608	3.45985	0.00200865	0.937232
cg01614477	37	10	71265639	71265639	Sea	introns	TSPAN15	0.0116465	0.00336665	3.45938	0.00201101	0.937232
cg02402637	37	2	43054840	43054840	Island	intergenic	NA	-0.0102602	0.00296674	-3.45842	0.00201577	0.937232
cg08843802	37	5	64859519	64859519	S_Shore	promoters	CENPK;PPWD1	-0.0110228	0.00318775	-3.45787	0.00201854	0.937232
cg05272960	37	11	63828228	63828228	Sea	introns	MACROD1	-0.0373901	0.0108135	-3.45772	0.00201931	0.937232
cg01026330	37	3	125012497	125012497	Sea	introns	ZNF148	0.0126021	0.00364475	3.45761	0.00201987	0.937232
cg23502778	37	14	27068135	27068135	S_Shore	intergenic	NOVA1	-0.0195908	0.00566618	-3.4575	0.0020204	0.937232
cg08769816	37	4	24350793	24350793	Sea	introns	PPARGC1A	0.0304791	0.00881556	3.45742	0.00202081	0.937232
cg09862072	37	1	161993364	161993364	Island	promoters	OLFML2B	-0.0308819	0.00893229	-3.45733	0.00202123	0.937232
cg01772186	37	22	47169278	47169278	Sea	promoters	TBC1D22A	0.0706575	0.0204372	3.4573	0.00202138	0.937232
cg17749961	37	2	30669863	30669863	N_Shore	promoters	LCLAT1	-0.17523	0.0506888	-3.45698	0.002023	0.937232
cg15921833	37	20	43835251	43835251	Sea	promoters	SEMG2;SEMG1	-0.041826	0.0121	-3.45669	0.00202447	0.937232
cg14992350	37	18	20731449	20731449	Sea	introns	CABLES1	0.0146113	0.0042271	3.45659	0.00202497	0.937232
cg04068975	37	8	81001528	81001528	Sea	introns	TPD52	-0.0214144	0.00619586	-3.45624	0.00202671	0.937232
cg18766210	37	3	55525577	55525577	S_Shelf	intergenic	WNT5A	0.0551087	0.0159448	3.45621	0.00202685	0.937232
cg24527461	37	17	79419366	79419366	N_Shore	introns	BAHCC1;MIR3186	0.0252202	0.00729709	3.4562	0.00202693	0.937232
cg01716603	37	17	37029974	37029974	S_Shelf	introns	LASP1	0.0119782	0.00346579	3.45613	0.00202725	0.937232
cg08849222	37	2	128930154	128930154	Sea	exons	UGGT1	0.012618	0.00365127	3.45578	0.00202901	0.937232
cg10927727	37	2	130986183	130986183	Island	intergenic	NA	0.0204725	0.00592511	3.45521	0.00203189	0.937232
cg25225665	37	10	30022717	30022717	N_Shore	introns	SVIL	0.0139936	0.00405049	3.45479	0.00203402	0.937232
cg03141158	37	11	110108737	110108737	Sea	promoters	RDX	0.0128781	0.00372804	3.4544	0.00203596	0.937232
cg21382037	37	3	42978890	42978890	S_Shore	introns	KRBOX1	0.0158875	0.00459965	3.45407	0.00203766	0.937232
cg16122483	37	1	27265315	27265315	Sea	introns	NUDC	0.0152708	0.00442113	3.45405	0.00203776	0.937232
cg02230011	37	16	23405957	23405957	Sea	introns	COG7	0.0129687	0.00375515	3.45358	0.00204009	0.937232
cg24068772	37	6	30450979	30450979	Sea	intergenic	NA	0.0831107	0.0240651	3.45358	0.0020401	0.937232
cg08818417	37	9	138139508	138139508	Island	intergenic	NA	0.143695	0.0416088	3.45346	0.0020407	0.937232
cg00105229	37	15	34781969	34781969	Sea	intergenic	NA	0.0173519	0.00502479	3.45325	0.00204177	0.937232
cg25219133	37	14	79441560	79441560	Sea	introns	NRXN3	0.0315537	0.00913742	3.45324	0.00204183	0.937232
cg06958930	37	10	92073516	92073516	Sea	intergenic	NA	0.0191736	0.00555255	3.45312	0.00204244	0.937232
cg00720732	37	8	86039902	86039902	Sea	introns	LRRCC1	0.0112852	0.00326821	3.45303	0.0020429	0.937232
cg05723130	37	10	124248994	124248994	Sea	exons	HTRA1	0.0145769	0.00422169	3.45285	0.00204379	0.937232
cg00038342	37	2	1651130	1651130	N_Shore	introns	PXDN	0.0234462	0.00679088	3.4526	0.00204507	0.937232
cg15092213	37	7	2854705	2854705	Sea	promoters	GNA12	0.0140556	0.00407107	3.45255	0.00204535	0.937232
cg19104519	37	7	127629674	127629674	Sea	introns	SND1	0.0111071	0.00321719	3.45243	0.00204592	0.937232
cg11744021	37	6	151342906	151342906	Sea	introns	MTHFD1L	0.017801	0.00515646	3.45218	0.00204718	0.937232
cg03413475	37	7	150925067	150925067	S_Shore	promoters	ABCF2;CHPF2	-0.0339245	0.00982714	-3.45212	0.0020475	0.937232
cg16619745	37	18	49251467	49251467	Sea	intergenic	NA	0.0170271	0.00493289	3.45176	0.00204934	0.937232
cg15078001	37	19	624439	624439	S_Shore	introns	POLRMT	0.0147822	0.0042829	3.45144	0.00205098	0.937232
cg18766054	37	8	1992139	1992139	Sea	intergenic	MYOM2	0.0297719	0.00862696	3.45104	0.00205301	0.937232
cg07598331	37	1	53926227	53926227	Island	introns	DMRTB1	0.016469	0.00477227	3.45099	0.00205326	0.937232
cg14693883	37	12	57998368	57998368	Sea	promoters	PIP4K2C;DTX3	-0.0250358	0.00725522	-3.45072	0.00205459	0.937232
cg25282174	37	3	29321352	29321352	Sea	intergenic	RBMS3	0.0111816	0.00324083	3.45024	0.00205706	0.937232
cg07573863	37	5	56300595	56300595	Sea	intergenic	NA	0.0128566	0.00372636	3.45018	0.00205734	0.937232
cg26622110	37	17	47460554	47460554	Sea	intergenic	NA	0.0116135	0.00336635	3.44989	0.00205886	0.937232
cg12591377	37	17	38936834	38936834	S_Shore	introns	KRT27	0.0242305	0.00702368	3.44983	0.00205913	0.937232
cg12260519	37	3	52518049	52518049	N_Shelf	promoters	NISCH	0.0131747	0.00381895	3.44982	0.00205919	0.937232
cg03567846	37	8	24406616	24406616	Sea	intergenic	NA	0.00911796	0.00264366	3.44899	0.00206346	0.937232
cg27641771	37	2	190202657	190202657	Sea	intergenic	NA	0.0508342	0.0147395	3.44885	0.00206416	0.937232
cg16736717	37	7	54397759	54397759	Sea	intergenic	NA	0.0136972	0.0039723	3.44819	0.00206755	0.937232
cg22361075	37	1	109418132	109418132	N_Shore	introns	AKNAD1;GPSM2	0.0120354	0.00349081	3.44773	0.00206989	0.937232
cg06868369	37	20	55761792	55761792	Sea	introns	BMP7	0.0671978	0.0194912	3.4476	0.00207054	0.937232
cg09292244	37	8	8182618	8182618	Sea	introns	PRAG1	0.0211319	0.00612959	3.44753	0.00207092	0.937232
cg17696268	37	20	14319035	14319035	Sea	promoters	MACROD2;FLRT3	0.0354847	0.0102932	3.44741	0.00207153	0.937232
cg15391491	37	2	25383404	25383404	N_Shore	intergenic	EFR3B;POMC	0.0307733	0.00892682	3.44728	0.00207217	0.937232
cg11115267	37	10	38908948	38908948	Sea	intergenic	NA	0.0230734	0.00669355	3.44711	0.00207305	0.937232
cg17969383	37	6	155197031	155197031	Sea	introns	TIAM2	0.0136543	0.00396139	3.44685	0.00207442	0.937232
cg22732523	37	6	139011246	139011246	N_Shelf	intergenic	FLJ46906	0.0261991	0.00760163	3.44651	0.00207612	0.937232
cg04571740	37	17	39122792	39122792	Sea	promoters	KRT39	0.0106779	0.00309825	3.44644	0.00207652	0.937232
cg21528115	37	3	8835192	8835192	Sea	intergenic	NA	0.0111159	0.00322569	3.44603	0.00207859	0.937232
cg06080729	37	16	3067626	3067626	Island	promoters	CLDN9;CLDN6;TNFRSF12A;HCFC1R1	0.0109201	0.00316894	3.44599	0.00207881	0.937232
cg04538198	37	17	43477596	43477596	S_Shelf	introns	ARHGAP27	0.0103438	0.00300254	3.44501	0.00208386	0.937232
cg02130040	37	3	8543600	8543600	S_Shore	promoters	LMCD1-AS1;LMCD1	-0.0203582	0.00590979	-3.44482	0.00208484	0.937232
cg14384984	37	5	65997226	65997226	Sea	introns	MAST4	0.0258065	0.00749145	3.44479	0.002085	0.937232
cg23672407	37	6	37299023	37299023	Sea	exons	TBC1D22B	-0.0162963	0.00473078	-3.44473	0.0020853	0.937232
cg17972013	37	5	9547468	9547468	S_Shore	introns	SEMA5A;SNHG18;SNORD123	0.0291682	0.00846796	3.44454	0.00208632	0.937232
cg18584011	37	11	4776889	4776889	Sea	intergenic	NA	0.0289833	0.00841442	3.44448	0.00208659	0.937232
cg07540518	37	2	219447139	219447139	Sea	introns	CNOT9	0.0147578	0.00428465	3.44435	0.00208728	0.937232
cg10445050	37	11	134532208	134532208	N_Shelf	intergenic	NA	0.0154327	0.00448105	3.444	0.00208911	0.937232
cg20472707	37	20	36889290	36889290	Island	promoters	KIAA1755	-0.0192167	0.00558217	-3.44252	0.00209676	0.937232
cg07732971	37	6	30421526	30421526	S_Shore	intergenic	NA	-0.0132967	0.00386263	-3.44238	0.00209746	0.937232
cg04817300	37	11	128812875	128812875	Sea	promoters	TP53AIP1	0.0109959	0.00319521	3.44136	0.00210277	0.937232
cg02586899	37	10	108596798	108596798	Sea	introns	SORCS1	-0.00983231	0.00285735	-3.44105	0.00210437	0.937232
cg08379029	37	7	24873178	24873178	Sea	introns	OSBPL3	0.0139872	0.00406545	3.44051	0.0021072	0.937232
cg11735127	37	1	178255058	178255058	Sea	introns	RASAL2	0.0128673	0.00374013	3.44033	0.00210814	0.937232
cg14010814	37	9	121957724	121957724	Sea	introns	BRINP1	0.0128524	0.00373592	3.44022	0.0021087	0.937232
cg16810272	37	7	150902685	150902685	S_Shore	intergenic	ABCF2	0.0233145	0.0067772	3.44014	0.00210912	0.937232
cg07286253	37	5	111496047	111496047	N_Shore	promoters	EPB41L4A;EPB41L4A-AS1;SNORA13	0.0106946	0.00310886	3.44006	0.00210958	0.937232
cg12420683	37	7	26578547	26578547	Sea	promoters	KIAA0087	-0.0197441	0.0057395	-3.44005	0.00210963	0.937232
cg23553576	37	11	85451557	85451557	Sea	introns	SYTL2	0.0129474	0.00376388	3.43992	0.0021103	0.937232
cg17627629	37	5	179517140	179517140	N_Shore	intergenic	NA	-0.019878	0.00577982	-3.4392	0.00211403	0.937232
cg00903375	37	7	66460591	66460591	Island	promoters	SBDS;TYW1	-0.0115835	0.00336819	-3.43908	0.0021147	0.937232
cg11685489	37	7	121755577	121755577	Sea	introns	AASS	0.0233956	0.00680296	3.43903	0.00211494	0.937232
cg08579038	37	4	8062541	8062541	Sea	introns	ABLIM2	0.0269815	0.00784595	3.43891	0.00211559	0.937232
cg04056953	37	2	166747838	166747838	Sea	promoters	TTC21B	0.00933018	0.00271325	3.43875	0.00211641	0.937232
cg16864207	37	19	9786131	9786131	S_Shore	promoters	ZNF562	-0.0332917	0.00968176	-3.4386	0.00211722	0.937232
cg27394460	37	1	228394900	228394900	Sea	promoters	OBSCN-AS1;OBSCN	-0.039281	0.0114243	-3.43839	0.0021183	0.937232
cg00106419	37	1	248601850	248601850	Sea	intergenic	NA	0.135352	0.0393707	3.43789	0.00212093	0.937232
cg17230195	37	2	122055163	122055163	Sea	intergenic	NA	-0.0323146	0.00939961	-3.43787	0.00212102	0.937232
cg10106493	37	11	120618705	120618705	Sea	introns	GRIK4	0.0107436	0.00312525	3.43767	0.00212205	0.937232
cg09334977	37	6	170475552	170475552	Island	intergenic	NA	0.0157311	0.0045761	3.43766	0.0021221	0.937232
cg06734940	37	10	119252298	119252298	Sea	introns	EMX2OS	0.019308	0.0056167	3.43761	0.0021224	0.937232
cg12985658	37	6	14313662	14313662	Sea	intergenic	NA	0.018563	0.00540115	3.43686	0.00212634	0.937232
cg10660489	37	5	81121958	81121958	Sea	intergenic	NA	0.0160647	0.00467444	3.43671	0.00212712	0.937232
cg23542113	37	7	66415909	66415909	Sea	introns	TMEM248	0.0172685	0.00502498	3.43653	0.00212804	0.937232
cg25260543	37	7	100946792	100946792	Sea	intergenic	NA	-0.0319304	0.0092936	-3.43573	0.00213226	0.937232
cg18174888	37	16	20608809	20608809	Sea	intergenic	NA	0.0145198	0.00422632	3.43556	0.00213318	0.937232
cg08345596	37	3	75958158	75958158	S_Shore	intergenic	NA	0.0347998	0.0101295	3.43549	0.00213354	0.937232
cg17505498	37	6	170780512	170780512	S_Shore	exons	PSMB1	0.0250208	0.00728341	3.43532	0.00213446	0.937232
cg25367304	37	20	5387431	5387431	Sea	intergenic	NA	0.024019	0.00699276	3.43484	0.00213699	0.937232
cg10366245	37	6	119647598	119647598	Sea	promoters	MAN1A1	0.00854113	0.00248708	3.4342	0.00214035	0.937232
cg14549429	37	6	33493011	33493011	Sea	intergenic	NA	0.038618	0.0112458	3.43401	0.0021414	0.937232
cg20730587	37	11	66987203	66987203	Sea	introns	KDM2A	0.0299341	0.00871799	3.4336	0.00214354	0.937232
cg16216212	37	7	46664274	46664274	Sea	intergenic	NA	0.0197092	0.00574042	3.4334	0.00214459	0.937232
cg23791849	37	9	12159498	12159498	Sea	intergenic	NA	0.0748417	0.0218004	3.43305	0.00214649	0.937232
cg02392555	37	5	98131949	98131949	Sea	exons	RGMB	0.122573	0.0357089	3.43257	0.002149	0.937232
cg09342994	37	13	21614300	21614300	Sea	introns	LATS2	0.012403	0.00361338	3.43252	0.0021493	0.937232
cg19572826	37	1	13911093	13911093	S_Shore	promoters	PDPN	-0.0939036	0.0273578	-3.43242	0.00214979	0.937232
cg04115547	37	6	72038076	72038076	Sea	intergenic	NA	0.0253908	0.0073975	3.43235	0.00215019	0.937232
cg01174843	37	7	77802594	77802594	Sea	introns	MAGI2	0.0208566	0.00607713	3.43198	0.00215213	0.937232
cg15500067	37	11	118956240	118956240	S_Shore	promoters	VPS11;HMBS	-0.00661605	0.00192792	-3.4317	0.00215366	0.937232
cg14167139	37	11	108369406	108369406	Island	promoters	KDELC2	-0.00884519	0.00257756	-3.43161	0.00215413	0.937232
cg21449444	37	19	5256677	5256677	Sea	introns	PTPRS	0.00924208	0.0026934	3.43139	0.00215532	0.937232
cg15825375	37	8	92986991	92986991	Sea	introns	RUNX1T1	0.0254004	0.00740267	3.43125	0.00215604	0.937232
cg21714849	37	6	126413224	126413224	Sea	intergenic	NA	0.00899075	0.00262055	3.43086	0.00215811	0.937232
cg16470520	37	11	74993648	74993648	Sea	introns	ARRB1	0.0195757	0.00570617	3.43063	0.00215935	0.937232
cg26566673	37	5	52159750	52159750	Sea	introns	ITGA1	0.00863144	0.00251629	3.43023	0.0021615	0.937232
cg02582780	37	11	108992991	108992991	Sea	intergenic	NA	0.0231284	0.00674322	3.42988	0.00216338	0.937232
cg13026543	37	14	51750758	51750758	Sea	intergenic	NA	0.0111184	0.00324203	3.42945	0.00216568	0.937232
cg21284028	37	20	58571569	58571569	Sea	promoters	CDH26	0.0145515	0.00424323	3.42934	0.00216625	0.937232
cg21480592	37	17	46073014	46073014	Sea	intergenic	NA	0.0169059	0.00493031	3.42897	0.00216822	0.937232
cg17707797	37	19	52292473	52292473	Sea	intergenic	NA	0.0302294	0.00881623	3.42883	0.00216898	0.937232
cg11053632	37	16	88053094	88053094	Island	introns	BANP	0.0107042	0.00312187	3.42878	0.00216925	0.937232
cg20383501	37	20	43805939	43805939	Sea	intergenic	PI3	0.0326334	0.0095175	3.42878	0.00216926	0.937232
cg25176656	37	16	50832828	50832828	Sea	exons	CYLD	0.0129609	0.00378007	3.42875	0.00216942	0.937232
cg24938023	37	15	28390747	28390747	Sea	introns	HERC2	0.0161701	0.00471695	3.42809	0.00217297	0.937232
cg01618633	37	4	130782425	130782425	Sea	introns	NA	0.0362898	0.010587	3.42777	0.00217466	0.937232
cg25878830	37	10	86260687	86260687	Sea	introns	CCSER2	0.0100586	0.00293477	3.4274	0.00217664	0.937232
cg16495772	37	16	12069829	12069829	N_Shore	promoters	SNX29	0.0359078	0.0104777	3.42708	0.0021784	0.937232
cg24329717	37	11	57106093	57106093	S_Shelf	promoters	SSRP1;P2RX3	0.017471	0.005098	3.42704	0.00217863	0.937232
cg02220641	37	8	27117317	27117317	Sea	intergenic	STMN4	0.0501227	0.0146264	3.42686	0.00217957	0.937232
cg11505507	37	5	38960545	38960545	Sea	exons	RICTOR	0.0130902	0.00381992	3.42684	0.00217969	0.937232
cg07388756	37	1	88761053	88761053	Sea	intergenic	NA	0.00858319	0.0025048	3.4267	0.00218043	0.937232
cg27123166	37	6	39793490	39793490	Sea	introns	DAAM2	0.0150803	0.00440164	3.42607	0.00218386	0.937232
cg14556317	37	8	8182300	8182300	Sea	introns	PRAG1	0.025352	0.00740065	3.42564	0.00218615	0.937232
cg05961406	37	13	28890546	28890546	Sea	introns	FLT1	0.0208174	0.00607764	3.42524	0.00218833	0.937232
cg17701285	37	18	5662612	5662612	Sea	intergenic	NA	0.0118441	0.00345798	3.42514	0.00218887	0.937232
cg09247084	37	15	67093525	67093525	Sea	intergenic	NA	0.0414634	0.0121067	3.42484	0.00219046	0.937232
cg26408529	37	3	52342270	52342270	Sea	intergenic	NA	0.0135257	0.00394935	3.42478	0.00219082	0.937232
cg19640553	37	6	117488887	117488887	Sea	intergenic	NA	0.040568	0.0118467	3.42441	0.00219284	0.937232
cg24639469	37	1	4837462	4837462	Sea	exons	AJAP1	0.0266375	0.00777942	3.42411	0.00219446	0.937232
cg07003900	37	6	117926360	117926360	S_Shelf	intergenic	GOPC	-0.0435964	0.0127331	-3.42386	0.00219582	0.937232
cg11271175	37	1	41536383	41536383	Sea	exons	SCMH1	0.0101055	0.00295168	3.42363	0.00219703	0.937232
cg13286525	37	4	188078670	188078670	Sea	intergenic	NA	0.0199392	0.00582439	3.4234	0.00219829	0.937232
cg10128878	37	11	65850512	65850512	Sea	introns	PACS1	0.00895519	0.00261593	3.42333	0.0021987	0.937232
cg22296212	37	14	70442536	70442536	Sea	introns	SMOC1	0.0182117	0.00532099	3.42261	0.00220262	0.937232
cg12119474	37	8	37744513	37744513	Sea	introns	RAB11FIP1	0.0189117	0.00552564	3.42254	0.002203	0.937232
cg02203420	37	9	19786951	19786951	N_Shore	promoters	SLC24A2	0.0371236	0.0108472	3.42243	0.0022036	0.937232
cg27368533	37	7	38791870	38791870	Sea	exons	VPS41	0.0135703	0.00396518	3.42238	0.00220387	0.937232
cg07612901	37	19	48589816	48589816	Sea	introns	PLA2G4C	0.0190016	0.00555257	3.42212	0.00220525	0.937232
cg07155495	37	8	2793467	2793467	Sea	exons	CSMD1	0.0205066	0.00599255	3.42202	0.00220579	0.937232
cg19710662	37	1	15256222	15256222	Sea	promoters	KAZN	0.0226803	0.00662818	3.42179	0.00220705	0.937232
cg15518463	37	16	20757588	20757588	Sea	intergenic	THUMPD1	0.0136298	0.00398347	3.42158	0.00220821	0.937232
cg26655662	37	3	112368008	112368008	Sea	intergenic	NA	0.0139977	0.00409157	3.4211	0.00221083	0.937232
cg24141298	37	5	74778002	74778002	Sea	introns	COL4A3BP	0.014736	0.00430752	3.42099	0.00221145	0.937232
cg00372375	37	8	8749343	8749343	Island	exons	MFHAS1	0.0204899	0.0059895	3.42098	0.00221149	0.937232
cg07588932	37	11	72493633	72493633	S_Shore	promoters	ARAP1;STARD10;MIR4692	0.0115886	0.00338754	3.42096	0.00221159	0.937232
cg11072317	37	6	19321323	19321323	Sea	intergenic	NA	0.0117004	0.00342087	3.4203	0.0022152	0.937232
cg05919105	37	1	77533592	77533592	Sea	intergenic	ST6GALNAC5	0.0457688	0.0133828	3.41998	0.00221696	0.937232
cg03385746	37	1	87618069	87618069	S_Shore	introns	LINC01140	-0.00751735	0.00219807	-3.41997	0.00221701	0.937232
cg26033177	37	2	20266104	20266104	Sea	intergenic	NA	0.0149378	0.00436882	3.41919	0.00222128	0.937232
cg08718494	37	14	70198085	70198085	Sea	introns	SRSF5	0.0443907	0.0129848	3.41866	0.00222422	0.937232
cg00549706	37	9	138823504	138823504	Island	intergenic	UBAC1	0.0190487	0.005572	3.41864	0.0022243	0.937232
cg06848288	37	6	79788573	79788573	S_Shore	promoters	PHIP	0.022117	0.00646966	3.41858	0.00222467	0.937232
cg09358376	37	12	55639928	55639928	Sea	intergenic	OR6C74	0.0479156	0.0140168	3.41844	0.00222539	0.937232
cg14040602	37	2	157557294	157557294	Sea	intergenic	NA	0.0335419	0.0098127	3.41821	0.00222669	0.937232
cg23444418	37	13	28547617	28547617	N_Shelf	intergenic	CDX2;URAD	0.0921242	0.0269547	3.41774	0.00222926	0.937232
cg00107290	37	6	123390982	123390982	Sea	intergenic	NA	0.0599012	0.0175287	3.41732	0.00223159	0.937232
cg17540671	37	12	53734744	53734744	N_Shelf	intergenic	SP7	0.0192424	0.00563145	3.41696	0.00223358	0.937232
cg06442563	37	4	140779109	140779109	N_Shore	introns	MAML3	0.0114497	0.00335115	3.41664	0.00223536	0.937232
cg19544269	37	5	172675347	172675347	S_Shelf	intergenic	NA	0.0110874	0.00324541	3.41634	0.00223697	0.937232
cg13785883	37	15	71407670	71407670	Island	promoters	CT62	-0.0184842	0.00541163	-3.41565	0.00224081	0.937232
cg08418717	37	8	116005560	116005560	Sea	intergenic	NA	0.0372016	0.0108916	3.41563	0.00224093	0.937232
cg18194277	37	17	49539547	49539547	Sea	intergenic	NA	0.0216445	0.00633704	3.41556	0.00224133	0.937232
cg24809299	37	20	23331479	23331479	Island	promoters	NXT1	-0.00876397	0.00256594	-3.4155	0.00224164	0.937232
cg10294208	37	14	105957348	105957348	Island	promoters	CRIP1;TEDC1	-0.0116077	0.00339894	-3.4151	0.00224385	0.937232
cg10255334	37	16	65866433	65866433	Sea	intergenic	NA	0.0257598	0.0075436	3.41479	0.00224557	0.937232
cg25186608	37	10	45811289	45811289	Sea	promoters	OR13A1	0.0227878	0.00667356	3.41464	0.00224642	0.937232
cg13102079	37	7	136554731	136554731	Island	promoters	CHRM2	-0.0490424	0.0143627	-3.41457	0.0022468	0.937232
cg02179161	37	13	76429412	76429412	Sea	exons	LMO7	0.0123021	0.00360317	3.41425	0.00224855	0.937232
cg22979501	37	2	66687704	66687704	Sea	introns	MEIS1	0.0103906	0.00304353	3.414	0.00224998	0.937232
cg17763531	37	8	38611976	38611976	N_Shelf	introns	TACC1	0.0105403	0.00308749	3.41388	0.00225061	0.937232
cg08263106	37	4	93930622	93930622	Sea	introns	GRID2	0.0156785	0.00459297	3.4136	0.00225221	0.937232
cg03533472	37	16	46919112	46919112	S_Shore	promoters	GPT2	-0.076816	0.0225036	-3.4135	0.00225275	0.937232
cg25869635	37	1	204459793	204459793	N_Shelf	promoters	PIK3C2B	0.0148752	0.00435777	3.41349	0.00225282	0.937232
cg19406367	37	1	66999929	66999929	S_Shore	promoters	SGIP1	-0.0715348	0.0209571	-3.4134	0.00225332	0.937232
cg09563325	37	16	34809256	34809256	Island	intergenic	NA	0.0799356	0.0234191	3.41327	0.00225402	0.937232
cg14719665	37	2	42527849	42527849	Sea	promoters	EML4	0.0106807	0.00312922	3.41323	0.00225425	0.937232
cg02163033	37	6	46424775	46424775	Sea	introns	RCAN2	0.0172324	0.00504914	3.41294	0.00225584	0.937232
cg26506940	37	7	16682697	16682697	N_Shore	introns	ANKMY2;BZW2	0.0124397	0.00364505	3.41276	0.00225687	0.937232
cg25661658	37	20	31560889	31560889	Sea	intergenic	NA	0.035016	0.0102605	3.41269	0.00225728	0.937232
cg12132029	37	19	11616515	11616515	Island	promoters	ZNF653;ECSIT	-0.0634392	0.0185897	-3.4126	0.00225777	0.937232
cg07805424	37	1	55606331	55606331	Sea	introns	USP24	-0.00943234	0.00276398	-3.41259	0.00225779	0.937232
cg21000533	37	12	63078130	63078130	Sea	introns	PPM1H	0.017195	0.00503886	3.41248	0.00225842	0.937232
cg13492856	37	20	2636391	2636391	S_Shelf	promoters	NOP56;MIR1292;SNORD110;SNORA51;IDH3B	0.0187457	0.0054934	3.4124	0.00225888	0.937232
cg14830513	37	20	51962805	51962805	Sea	introns	TSHZ2	0.0170256	0.00498948	3.41229	0.00225946	0.937232
cg23092148	37	1	226034405	226034405	Sea	exons	EPHX1;TMEM63A	0.00940369	0.00275635	3.41164	0.00226313	0.937232
cg21486250	37	6	147478688	147478688	Sea	introns	STXBP5-AS1	0.0304	0.00891079	3.4116	0.00226336	0.937232
cg08390900	37	6	11398239	11398239	Sea	intergenic	NA	-0.0332044	0.00973304	-3.41151	0.00226383	0.937232
cg06380401	37	3	30349908	30349908	Sea	intergenic	NA	0.0102366	0.00300066	3.41144	0.00226422	0.937232
cg06442750	37	10	129910413	129910413	Sea	exons	MKI67	0.0117462	0.00344327	3.41134	0.0022648	0.937232
cg04666031	37	10	125232798	125232798	Sea	intergenic	NA	0.0232766	0.00682352	3.41123	0.00226541	0.937232
cg00350405	37	2	128244940	128244940	Sea	introns	IWS1	0.0128089	0.00375509	3.41108	0.00226623	0.937232
cg20739223	37	2	64371680	64371680	Island	promoters	PELI1	-0.00809722	0.00237419	-3.41052	0.00226939	0.937232
cg07567521	37	8	74581411	74581411	Sea	introns	STAU2	0.0167426	0.00490914	3.41051	0.00226946	0.937232
cg06289678	37	16	9448663	9448663	Sea	intergenic	NA	0.045029	0.0132041	3.41023	0.002271	0.937232
cg25408888	37	7	23561529	23561529	Sea	introns	TRA2A	0.0112192	0.00329006	3.41003	0.00227211	0.937232
cg23763052	37	1	20483298	20483298	Sea	intergenic	NA	0.0131193	0.00384791	3.40947	0.00227529	0.937232
cg21745612	37	17	32907636	32907636	Island	promoters	C17orf102;TMEM132E	-0.0484484	0.0142101	-3.40944	0.00227544	0.937232
cg01501329	37	5	58275628	58275628	Sea	introns	PDE4D	0.00821971	0.00241109	3.40913	0.00227719	0.937232
cg21480043	37	19	41699282	41699282	Island	promoters	CYP2S1	-0.0412598	0.0121028	-3.40912	0.00227722	0.937232
cg23680480	37	22	29139549	29139549	S_Shore	introns	CHEK2;HSCB	0.00913141	0.00267864	3.40897	0.00227809	0.937232
cg12592179	37	3	133920644	133920644	Sea	introns	RYK	0.00814901	0.00239055	3.40885	0.00227877	0.937232
cg09741616	37	10	72199206	72199206	N_Shore	introns	NODAL	0.0457786	0.0134297	3.40875	0.00227935	0.937232
cg16691023	37	16	29205632	29205632	Sea	introns	NA	0.0105644	0.00309932	3.40862	0.00228004	0.937232
cg20630344	37	16	80604078	80604078	Sea	promoters	NA	-0.039543	0.0116025	-3.40815	0.00228269	0.937232
cg02941135	37	4	81122314	81122314	N_Shore	introns	PRDM8	0.010801	0.00316921	3.4081	0.00228299	0.937232
cg17554126	37	12	114836794	114836794	N_Shore	introns	TBX5	-0.0241455	0.00708507	-3.40794	0.00228392	0.937232
cg00836378	37	11	70189565	70189565	Sea	introns	PPFIA1	0.00836247	0.00245402	3.40766	0.00228546	0.937232
cg04018779	37	14	38759725	38759725	Sea	intergenic	NA	0.0201377	0.0059101	3.40733	0.00228733	0.937232
cg22084138	37	11	62303743	62303743	Sea	introns	AHNAK	0.0113502	0.00333113	3.40732	0.00228742	0.937232
cg20823943	37	10	16654120	16654120	Sea	introns	RSU1	0.0148094	0.00434637	3.40731	0.00228747	0.937232
cg23357209	37	13	51117881	51117881	Sea	introns	NA	0.0235121	0.00690061	3.40725	0.00228777	0.937232
cg17055859	37	17	11460013	11460013	N_Shore	promoters	SHISA6	0.0220072	0.00645976	3.40682	0.00229023	0.937232
cg06131149	37	17	16435208	16435208	N_Shelf	intergenic	NA	0.0313328	0.00919709	3.40682	0.00229023	0.937232
cg21869061	37	6	42186368	42186368	Sea	promoters	MRPS10	0.00897481	0.00263483	3.40622	0.00229364	0.937232
cg16079823	37	6	127794889	127794889	N_Shore	introns	SOGA3	0.0107091	0.00314411	3.40609	0.00229433	0.937232
cg00914487	37	1	23415321	23415321	Sea	exons	LUZP1	0.0170656	0.00501038	3.40605	0.00229458	0.937232
cg09216001	37	14	94172979	94172979	Sea	introns	UNC79	0.0148007	0.00434543	3.40603	0.0022947	0.937232
cg10775898	37	4	3108307	3108307	Sea	introns	HTT	-0.0282259	0.00828711	-3.406	0.00229487	0.937232
cg18605213	37	3	184264316	184264316	Sea	intergenic	NA	-0.0263828	0.00774627	-3.40587	0.00229557	0.937232
cg16259229	37	5	140420475	140420475	Sea	intergenic	NA	-0.0919699	0.0270038	-3.40582	0.00229589	0.937232
cg08961832	37	11	279185	279185	Island	promoters	NLRP6	0.0547176	0.016066	3.4058	0.002296	0.937232
cg15819435	37	3	15387432	15387432	Sea	intergenic	SH3BP5	0.014046	0.00412416	3.40579	0.00229604	0.937232
cg06237353	37	15	82554820	82554820	Island	promoters	EFL1;SAXO2	-0.0132766	0.00389825	-3.40577	0.00229614	0.937232
cg16813360	37	10	81665141	81665141	S_Shore	promoters	BMS1P21	-0.0302334	0.00887786	-3.40548	0.00229778	0.937232
cg01302584	37	8	41688254	41688254	S_Shore	introns	ANK1	0.0084238	0.00247382	3.40518	0.00229953	0.937232
cg19095764	37	2	1250979	1250979	Sea	introns	SNTG2	0.014333	0.00420955	3.40488	0.00230121	0.937232
cg12776129	37	7	81253391	81253391	Sea	introns	NA	0.0138161	0.00405787	3.40477	0.00230186	0.937232
cg14009849	37	22	27710179	27710179	Sea	exons	NA	0.0211807	0.00622131	3.40455	0.0023031	0.937232
cg07250238	37	12	123599384	123599384	Sea	introns	PITPNM2	0.0415211	0.0121961	3.40446	0.00230362	0.937232
cg27662750	37	16	65606213	65606213	Sea	promoters	LINC00922	0.0102532	0.00301183	3.40432	0.00230442	0.937232
cg15942535	37	9	97753721	97753721	Sea	introns	C9orf3	0.0113929	0.00334679	3.40412	0.00230554	0.937232
cg11931329	37	10	91689216	91689216	Sea	introns	NA	0.0178574	0.00524621	3.40386	0.00230701	0.937232
cg06551022	37	4	93103914	93103914	Island	intergenic	NA	0.0210901	0.00619611	3.40376	0.00230759	0.937232
cg07164606	37	2	119698672	119698672	Sea	intergenic	MARCO	0.0134866	0.00396242	3.40362	0.0023084	0.937232
cg20619820	37	1	201466307	201466307	Sea	promoters	CSRP1	0.00971095	0.00285322	3.4035	0.00230904	0.937232
cg15166461	37	3	2933898	2933898	Sea	TSS	CNTN4	0.032916	0.0096713	3.40348	0.00230921	0.937232
cg20799963	37	20	42839934	42839934	S_Shore	promoters	OSER1;OSER1-DT	-0.0110385	0.00324348	-3.40329	0.00231026	0.937232
cg10484746	37	11	71189969	71189969	Sea	promoters	NADSYN1	0.014593	0.0042881	3.40314	0.00231114	0.937232
cg02349334	37	13	76363851	76363851	Sea	introns	LMO7	0.0169766	0.00498883	3.40292	0.00231236	0.937232
cg12217308	37	6	162035273	162035273	Sea	introns	PRKN	0.0843374	0.0247859	3.40263	0.00231403	0.937232
cg13161012	37	7	45159979	45159979	Sea	intergenic	NA	0.0177332	0.00521196	3.4024	0.00231534	0.937232
cg02542817	37	2	229291442	229291442	Sea	intergenic	NA	0.0111292	0.00327116	3.40222	0.00231638	0.937232
cg10702593	37	18	20981249	20981249	Sea	introns	TMEM241	0.00856738	0.00251832	3.40203	0.00231748	0.937232
cg24352530	37	4	89080423	89080423	Island	promoters	ABCG2	-0.033914	0.00996888	-3.40199	0.00231769	0.937232
cg11803101	37	12	130958790	130958790	Sea	introns	RIMBP2	0.0125627	0.0036928	3.40193	0.00231802	0.937232
cg27318134	37	4	186934295	186934295	Sea	intergenic	NA	0.0183957	0.00540749	3.40189	0.00231829	0.937232
cg24713063	37	20	35459146	35459146	Sea	introns	SOGA1	0.0291495	0.00856886	3.40179	0.00231884	0.937232
cg01878252	37	15	56031778	56031778	N_Shelf	introns	PRTG	0.0166951	0.00490775	3.40178	0.00231887	0.937232
cg09811211	37	1	194195149	194195149	Sea	intergenic	NA	-0.00992069	0.00291638	-3.40171	0.0023193	0.937232
cg00007466	37	19	7585086	7585086	Island	promoters	ZNF358;MCOLN1	0.0138895	0.00408325	3.40157	0.00232007	0.937232
cg15104699	37	10	127063738	127063738	Sea	intergenic	NA	0.010558	0.00310458	3.40078	0.0023246	0.937232
cg14578358	37	9	140001730	140001730	N_Shelf	exons	MAN1B1;DPP7	0.0245423	0.00721675	3.40074	0.00232487	0.937232
cg23324731	37	2	182410332	182410332	Sea	introns	CERKL	0.0096642	0.00284183	3.4007	0.0023251	0.937232
cg23310290	37	7	676291	676291	S_Shore	introns	PRKAR1B	0.0532298	0.0156528	3.40065	0.00232538	0.937232
cg27405201	37	20	20840883	20840883	Sea	intergenic	NA	-0.00900349	0.00264777	-3.4004	0.00232678	0.937232
cg25254949	37	21	17098256	17098256	N_Shelf	intergenic	USP25	0.00973648	0.00286349	3.40021	0.00232789	0.937232
cg14728889	37	5	43400566	43400566	S_Shelf	introns	CCL28	-0.015034	0.00442163	-3.40011	0.00232849	0.937232
cg13456086	37	8	110704757	110704757	S_Shore	promoters	SYBU	0.12424	0.0365411	3.4	0.00232913	0.937232
cg23984312	37	1	154112300	154112300	Sea	exons	NUP210L	0.0197922	0.00582135	3.39993	0.00232953	0.937232
cg15685298	37	12	131312196	131312196	Sea	introns	STX2	0.0482098	0.0141804	3.39976	0.00233049	0.937232
cg01056590	37	1	227141293	227141293	Sea	introns	COQ8A	0.0289946	0.00852859	3.3997	0.00233085	0.937232
cg15737510	37	10	101540132	101540132	Sea	intergenic	ABCC2	0.0173566	0.00510586	3.39935	0.00233282	0.937232
cg26469586	37	11	2019626	2019626	Island	promoters	H19;MIR675	0.0147332	0.00433461	3.39898	0.002335	0.937232
cg08304080	37	8	144204145	144204145	Sea	intergenic	NA	0.0104179	0.00306504	3.39895	0.00233512	0.937232
cg04027612	37	20	34022351	34022351	Island	exons	GDF5	0.0249694	0.00734692	3.39862	0.00233707	0.937232
cg06840680	37	7	150461585	150461585	Sea	intergenic	NA	0.0230774	0.00679106	3.39821	0.00233942	0.937232
cg10945651	37	1	247516618	247516618	Sea	intergenic	NA	0.0216894	0.00638261	3.3982	0.00233947	0.937232
cg20328949	37	6	133151575	133151575	Sea	intergenic	NA	-0.0374884	0.0110322	-3.39808	0.00234017	0.937232
cg10274637	37	21	46021787	46021787	Sea	exons	TSPEAR;KRTAP10-7	0.0324438	0.00954806	3.39794	0.00234095	0.937232
cg06905757	37	3	57614017	57614017	Sea	exons	DENND6A	0.0107325	0.00315874	3.39771	0.00234233	0.937232
cg00159987	37	7	41848739	41848739	Sea	intergenic	NA	0.0116995	0.00344338	3.39769	0.00234243	0.937232
cg08738253	37	12	125326727	125326727	S_Shelf	introns	SCARB1	0.00937393	0.00275902	3.39756	0.00234318	0.937232
cg03854865	37	6	26224070	26224070	N_Shore	promoters	HIST1H3E	0.0548527	0.0161459	3.39732	0.00234454	0.937232
cg12589188	37	10	1226886	1226886	N_Shelf	exons	ADARB2	0.139805	0.0411515	3.39732	0.00234454	0.937232
[truncated: 40,551 more rows]
