# Supplementary material for: Enrichment of genomic pathways based on differential DNA methylation profiles associated with chronic musculoskeletal pain in older adults: An exploratory study
Source: Mol Pain. 2020 Oct 18;16:1744806920966902. doi: 10.1177/1744806920966902 (PMC7711149; doi:10.1177/1744806920966902)
Supplement: sj-xls-3-mpx-10.1177_1744806920966902 - Supplemental material for Enrichment of genomic pathways based on differential DNA methylation profiles associated with chronic musculoskeletal pain in older adults: An exploratory study [file sj-xls-3-mpx-10.1177_1744806920966902.xls]

## Sheet: Table S2. DMR
chr	start	end	betaDiff	indexStart	indexEnd	nCpG	pvalue	qvalue	feature	gene
1	205818956	205819609	0.178213	66053	66064	12	9.22e-06	0.0550352	promoters	PM20D1
5	179740743	179741120	0.233577	266599	266602	4	1.96e-05	0.0583209	introns;exons	GFPT2
2	30669597	30669863	-0.218757	89576	89579	4	3.28e-05	0.065166	promoters	LCLAT1
1	19110734	19111089	-0.181905	13169	13173	5	5.23e-05	0.078035	intergenic
1	153599487	153599831	0.0969776	49514	49524	11	0.000158	0.171061	promoters	S100A13;S100A1
6	30039403	30039524	-0.120845	279319	279325	7	0.000226	0.171061	exons;introns	PPP1R11;RNF39
9	36276879	36277154	-0.14408	406836	406840	5	0.000233	0.171061	promoters	GNE
14	63671231	63671737	-0.129411	589173	589178	6	0.000242	0.171061	promoters	RHOJ
15	101093778	101093900	0.171911	633712	633714	3	0.000299	0.171061	exons	PRKXP1
1	47900630	47900630	0.295552	28983	28983	1	0.000308	0.171061	promoters	FOXD2-AS1;FOXD2
1	42384056	42384647	-0.0913944	25898	25906	9	0.000324	0.171061	promoters	HIVEP3
11	70672835	70673256	-0.111001	496374	496380	7	0.000344	0.171061	introns	SHANK2
14	106183770	106183770	-0.280522	606303	606303	1	0.000451	0.172985	introns
6	30039025	30039206	-0.113839	279310	279315	6	0.000468	0.172985	exons	PPP1R11;RNF39
11	66362959	66362959	0.277744	492761	492761	1	0.000482	0.172985	introns	CCDC87;CCS
5	176797920	176798049	-0.158658	264586	264588	3	0.000492	0.172985	exons;introns	RGS14
12	9555480	9555721	0.182631	520128	520129	2	0.000514	0.172985	promoters
1	25655526	25655526	0.268967	17036	17036	1	0.0006	0.172985	exons	RSRP1;RHD
15	30861172	30861172	-0.266556	609324	609324	1	0.000639	0.172985	promoters	ULK4P1
6	32628305	32628305	0.266383	285851	285851	1	0.000642	0.172985	introns	HLA-DQB1
2	50201413	50201511	-0.118674	94636	94640	5	0.00068	0.172985	promoters	NRXN1
7	158045980	158046358	0.10511	364168	364173	6	0.000691	0.172985	introns	PTPRN2
18	35001518	35001518	0.262027	720600	720600	1	0.000715	0.172985	introns	CELF4
10	134043362	134043897	-0.0917806	465553	465559	7	0.000746	0.172985	introns	STK32C
1	25613645	25613645	0.259961	17032	17032	1	0.000753	0.172985	introns	RSRP1;RHD
3	159557493	159558254	-0.0661644	178946	178953	8	0.000774	0.172985	promoters	IQCJ-SCHIP1;SCHIP1
19	55476563	55476717	0.129937	763100	763103	4	0.000783	0.172985	promoters	NLRP7;NLRP2
3	73045440	73045686	-0.143498	162257	162259	3	0.000874	0.180939	promoters	PPP4R2
15	81411055	81411066	-0.167427	627546	627547	2	0.00088	0.180939	introns	CFAP161
8	1365027	1365502	-0.111268	366123	366127	5	0.000936	0.181623	intergenic
22	20464947	20464947	-0.251199	799892	799892	1	0.000957	0.181623	promoters	RIMBP3
19	55477454	55477810	0.0968289	763104	763109	6	0.00098	0.181623	promoters	NLRP7;NLRP2
5	150618948	150619039	0.163531	257795	257796	2	0.00101666	0.181623	intergenic
14	74003529	74003529	-0.247233	593045	593045	1	0.00106003	0.181623	promoters	HEATR4;ACOT1
6	26740177	26740177	0.246068	275972	275972	1	0.00109693	0.181623	intergenic
13	50194322	50194643	0.137707	566557	566559	3	0.00110119	0.181623	intergenic
12	132682698	132682698	0.24496	556652	556652	1	0.00112639	0.181623	introns	GALNT9
11	76368494	76368527	-0.158613	499336	499337	2	0.00120886	0.185746	intergenic	LRRC32
7	94953810	94954144	-0.105272	344923	344927	5	0.00121423	0.185746	promoters	PON1
14	105127242	105127242	-0.238998	604964	604964	1	0.00132259	0.197264	intergenic
7	949154	949390	0.153857	320342	320343	2	0.00143948	0.207487	introns	ADAP1
2	20870812	20871401	0.0863066	85989	85994	6	0.00146069	0.207487	exons;intergenic	GDF7
15	100649461	100649461	-0.232822	633554	633554	1	0.00155927	0.213719	introns	ADAMTS17
16	88238863	88238863	-0.23243	668358	668358	1	0.0015762	0.213719	intergenic
11	10293815	10293815	-0.229714	475177	475177	1	0.00169282	0.220688	introns	SBF2
14	24438909	24439192	-0.096586	580942	580946	5	0.00174872	0.220688	promoters	DHRS4;DHRS4L2;DHRS4L1
1	152571909	152572044	0.148517	48968	48969	2	0.00175299	0.220688	intergenic	LCE3C
19	13875014	13875111	0.146708	740709	740710	2	0.00186782	0.220688	promoters	CCDC130;MRI1
6	31650735	31650916	-0.0777425	283011	283016	6	0.0019032	0.220688	introns;promoters	LY6G5C;ABHD16A
2	44467937	44467994	0.14583	92863	92864	2	0.00193088	0.220688	introns	PPM1B
16	90015832	90016061	0.108598	670982	670985	4	0.00194051	0.220688	promoters	DEF8
11	8986840	8986840	0.224098	474722	474722	1	0.00197741	0.220688	promoters	TMEM9B;TMEM9B-AS1
16	18478530	18478530	0.223847	645136	645136	1	0.00198994	0.220688	promoters
6	87832318	87832666	-0.123402	299636	299638	3	0.00199752	0.220688	intergenic
8	145955983	145956024	0.122596	401740	401742	3	0.00207076	0.224621	introns	ZNF251
15	56299380	56299636	0.120654	617090	617092	3	0.00225319	0.23528	intergenic
8	144120484	144120681	0.0900471	399323	399327	5	0.0022788	0.23528	promoters	C8orf31
11	45671015	45671369	0.104826	483349	483352	4	0.00228734	0.23528	exons	CHST1
8	144120106	144120335	0.11943	399319	399321	3	0.00237257	0.239911	promoters	C8orf31
1	200272112	200272215	-0.118752	62770	62772	3	0.00245104	0.24258	intergenic
10	128810484	128810499	-0.139644	463308	463309	2	0.0024823	0.24258	introns;exons	DOCK1
4	164816619	164816619	-0.214702	219185	219185	1	0.00256353	0.24258	introns	2020-03-01
22	47169227	47169320	0.101892	813473	813476	4	0.00258928	0.24258	promoters	TBC1D22A
6	29911542	29911558	-0.117028	278974	278976	3	0.00264036	0.24258	promoters	HLA-G;HLA-H;HLA-J;HLA-A
1	25596433	25596433	0.213595	17025	17025	1	0.00264614	0.24258	introns	RSRP1;RHD
2	11629300	11629300	0.213052	83956	83956	1	0.00268359	0.24258	intergenic
1	25611456	25611456	0.212345	17031	17031	1	0.0027333	0.243386	introns	RSRP1;RHD
9	124989550	124990165	0.0827602	417996	418000	5	0.002992	0.257675	promoters	LHX6
18	10109535	10109535	-0.208409	716372	716372	1	0.00304391	0.257675	intergenic
1	227971215	227971215	-0.207771	72384	72384	1	0.00310022	0.257675	intergenic	SNAP47
5	170288742	170288788	0.0816654	261642	261646	5	0.00310366	0.257675	promoters	RANBP17
6	139012992	139013146	-0.113303	309305	309307	3	0.00310972	0.257675	promoters	FLJ46906
6	168147405	168147405	-0.206859	317200	317200	1	0.00317898	0.257992	intergenic
10	29697905	29698368	0.0805122	436620	436624	5	0.00322262	0.257992	promoters	PTCHD3P1
6	32627845	32627845	0.206105	285850	285850	1	0.00324328	0.257992	exons	HLA-DQB1
14	70690287	70690525	-0.0787686	591922	591926	5	0.00340684	0.267437	intergenic
3	350602	351003	-0.0779315	141751	141755	5	0.00349166	0.270535	introns	CHL1
6	37617864	37618009	-0.109701	290675	290677	3	0.00365288	0.27175	introns;exons	MDGA1
5	180408785	180408813	0.109469	267001	267003	3	0.00369226	0.27175	intergenic
19	37760583	37760583	0.19999	749800	749800	1	0.00383284	0.27175	promoters	LOC284412
7	38350921	38351226	-0.0743278	333385	333389	5	0.00384192	0.27175	introns	TARP
3	56590734	56590734	-0.199364	158541	158541	1	0.003897	0.27175	promoters	CCDC66
11	1463554	1463670	0.092063	469853	469856	4	0.00392233	0.27175	promoters	BRSK2
4	184961220	184961374	-0.108089	222267	222269	3	0.003935	0.27175	intergenic
11	107582900	107582900	0.198825	504647	504647	1	0.00395785	0.27175	promoters	SLN
7	43291318	43291318	-0.19859	334422	334422	1	0.00398608	0.27175	introns	HECW1
22	20402637	20402637	-0.198509	799881	799881	1	0.00399434	0.27175	promoters	PI4KAP1
1	26527909	26527928	-0.127625	17682	17683	2	0.00400838	0.27175	exons	CATSPER4
13	113540189	113540557	-0.07157	576572	576576	5	0.00407199	0.272961	exons	ATP11A
8	216578	216659	-0.126346	365078	365079	2	0.00423047	0.280433	intergenic
17	70120318	70120411	-0.125828	703679	703680	2	0.0043274	0.283706	exons	SOX9
17	78231489	78231489	0.193746	709939	709939	1	0.00456518	0.291935	intergenic	SLC26A11;RNF213
17	68202566	68202566	-0.193499	703459	703459	1	0.00459561	0.291935	intergenic
17	41843967	41844017	-0.124034	692600	692601	2	0.0046661	0.291935	exons	DUSP3
10	31040939	31040939	0.192766	437142	437142	1	0.00468744	0.291935	intergenic
5	30804945	30804945	-0.192156	231251	231251	1	0.00476509	0.291935	intergenic
11	35547903	35548139	-0.103675	481591	481593	3	0.00480654	0.291935	promoters	PAMR1
6	110512070	110512070	-0.191656	303550	303550	1	0.00482939	0.291935	introns	CDC40
15	89455860	89455860	-0.191254	629638	629638	1	0.00488405	0.291935	promoters	MFGE8
1	2120978	2121039	0.103097	2419	2421	3	0.00493444	0.291935	promoters	PRKCZ;FAAP20
19	12876846	12877188	-0.0862815	739974	739977	4	0.00497024	0.291935	introns;exons	HOOK2
16	86840467	86840653	-0.122504	666911	666912	2	0.00499117	0.291935	intergenic
6	170732120	170732353	0.102385	319265	319267	3	0.00509664	0.295016	intergenic
11	118986793	118986860	-0.121812	508885	508886	2	0.00514276	0.295016	exons	C2CD2L
2	159994539	159994539	0.188208	118225	118225	1	0.00531542	0.302017	introns	TANC1
21	45161285	45161415	0.0838766	795437	795440	4	0.00546164	0.307397	introns	PDXK
8	674434	674560	-0.100612	365388	365390	3	0.00551657	0.307588	introns	ERICH1
10	12999618	12999618	0.185786	432474	432474	1	0.00570781	0.312543	introns	CCDC3
18	7011217	7011388	0.0997833	715625	715627	3	0.00573108	0.312543	introns;exons	LAMA1
13	113274306	113274535	0.0824592	576136	576139	4	0.00576261	0.312543	intergenic
1	152779584	152779584	0.184813	49073	49073	1	0.00586202	0.31507	promoters	LCE1C;LCE1B
10	54632322	54632322	0.184331	441959	441959	1	0.00594394	0.316298	intergenic
10	99734081	99734154	-0.098792	453723	453725	3	0.00599089	0.316298	introns	CRTAC1
10	61043477	61043529	0.11802	442430	442431	2	0.00606744	0.31753	introns	FAM13C
17	9129824	9130163	-0.0981124	678916	678918	3	0.00617966	0.318263	introns	NTN1
10	61437386	61437386	-0.18259	442488	442488	1	0.00623473	0.318263	introns	SLC16A9
2	236923322	236923454	-0.117287	137161	137162	2	0.00626598	0.318263	introns	AGAP1
17	77706870	77707012	0.0976004	709226	709228	3	0.00632367	0.318263	introns	ENPP7
18	19476870	19477059	-0.0973474	718019	718021	3	0.00639348	0.318263	intergenic
8	3141844	3141907	0.116333	367204	367205	2	0.00654452	0.318263	exons;introns	CSMD1
17	36997420	36997563	0.0968236	688737	688739	3	0.00654906	0.318263	promoters	C17orf98
2	24397810	24397871	-0.0780403	86659	86662	4	0.00673108	0.318263	promoters	FAM228B;FAM228A
2	65718931	65718931	-0.179803	97796	97796	1	0.00675724	0.318263	introns
22	49076091	49076091	-0.179736	814086	814086	1	0.00677101	0.318263	introns	FAM19A5
16	87525461	87525542	-0.0771371	667464	667467	4	0.00693402	0.318263	TSS;promoters	ZCCHC14
8	22132926	22132992	-0.0769545	372061	372064	4	0.00697244	0.318263	promoters	PIWIL2
6	116381904	116381976	0.076816	304728	304731	4	0.00700369	0.318263	promoters	FRK
6	28983079	28983143	-0.11463	277949	277950	2	0.00704789	0.318263	intergenic
19	47617278	47617301	0.114242	756783	756784	2	0.00717208	0.318263	promoters	ZC3H4
5	180397332	180397383	0.114219	266996	266997	2	0.00717896	0.318263	intergenic
6	32549849	32549935	0.114089	285826	285827	2	0.00722151	0.318263	promoters	HLA-DRB5;HLA-DRB1;HLA-DRB6
17	5465054	5465054	0.177379	675915	675915	1	0.0072496	0.318263	introns	NLRP1
5	171057078	171057339	-0.0757176	261859	261862	4	0.00725207	0.318263	intergenic
1	246668601	246668601	0.17733	78162	78162	1	0.00726061	0.318263	introns	SMYD3
6	32627064	32627064	0.176947	285849	285849	1	0.00734088	0.318263	intergenic	HLA-DQB1
17	48858636	48858873	-0.0750207	697644	697647	4	0.00740449	0.318263	intergenic
2	169769501	169769804	0.0932486	120004	120006	3	0.00773342	0.318263	intergenic	G6PC2
20	11360021	11360021	-0.174849	769597	769597	1	0.00779895	0.318263	intergenic
7	127910927	127911367	-0.0724677	353221	353224	4	0.00794283	0.318263	intergenic
7	29523006	29523056	0.111908	330970	330971	2	0.00796707	0.318263	promoters	CHN2
16	26328315	26328746	0.0925549	647664	647666	3	0.00797629	0.318263	intergenic
7	3157722	3157722	0.173434	323525	323525	1	0.00814068	0.318263	intergenic
16	47069626	47069626	-0.173394	652068	652068	1	0.00815129	0.318263	intergenic
7	855006	855012	-0.111393	320151	320152	2	0.00815404	0.318263	promoters	SUN1
2	20870087	20870362	0.0919667	85986	85988	3	0.00820044	0.318263	introns;exons	GDF7
3	72704468	72704701	-0.091756	162132	162134	3	0.00828635	0.318263	intergenic
7	1986245	1986334	-0.0917408	322052	322054	3	0.00829104	0.318263	introns	MAD1L1
19	38713050	38713373	-0.0705459	750258	750261	4	0.00829792	0.318263	exons;introns	DPF1
5	180414896	180415083	0.111014	267005	267006	2	0.00830026	0.318263	promoters	BTNL3
11	67383691	67383862	-0.091712	493876	493878	3	0.00830329	0.318263	promoters	NDUFV1;DOC2GP
3	189284269	189284269	-0.172729	185599	185599	1	0.00831595	0.318263	intergenic
6	26745279	26745279	-0.172599	275974	275974	1	0.00834872	0.318263	promoters
20	50021968	50021968	-0.172481	781932	781932	1	0.00837488	0.318263	introns	NFATC2
12	133022423	133022853	-0.0699961	557128	557131	4	0.00839595	0.318263	intergenic
8	588849	588849	0.172254	365257	365257	1	0.00843533	0.318263	intergenic
3	75759673	75759673	0.172151	162624	162624	1	0.00846286	0.318263	exons	ZNF717
2	91758369	91758369	0.172119	103959	103959	1	0.00846961	0.318263	intergenic
1	1105317	1105518	0.110529	719	720	2	0.00847677	0.318263	promoters;intergenic	MIR200B;MIR200A;MIR429;TTLL10
19	50931432	50931622	-0.0687059	759718	759721	4	0.00859779	0.318263	exons	SPIB;MYBPC2
14	51279141	51279141	0.171421	585476	585476	1	0.00865493	0.318263	introns	NIN
12	133212649	133212649	-0.171213	557439	557439	1	0.00871042	0.318263	introns	POLE
16	15219673	15219673	0.171212	644409	644409	1	0.00871069	0.318263	introns	PDXDC1
14	74003199	74003199	-0.171151	593044	593044	1	0.00872804	0.318263	promoters	HEATR4;ACOT1
10	1517218	1517224	0.109756	428623	428624	2	0.00877389	0.318263	introns	ADARB2
2	196966679	196966679	0.170842	125630	125630	1	0.00880212	0.318263	intergenic
6	42927975	42928056	-0.065661	292723	292726	4	0.00899281	0.318506	promoters	GNMT;PEX6
12	11708829	11709051	0.0898911	520853	520855	3	0.0090169	0.318506	exons	LINC01252
6	26739605	26739605	0.16989	275971	275971	1	0.00905766	0.318506	intergenic
4	169770398	169770406	-0.108967	219871	219872	2	0.00909786	0.318506	introns	PALLD
1	36108206	36108233	-0.0635439	22697	22700	4	0.00914467	0.318506	promoters	PSMB2
8	8679450	8679450	0.169364	368169	368169	1	0.00919507	0.318506	introns	MFHAS1
10	45406644	45406764	-0.0892924	439863	439865	3	0.00926184	0.318506	promoters;TSS	TMEM72-AS1;TMEM72
12	33205862	33205862	-0.16911	525685	525685	1	0.00926597	0.318506	intergenic
14	62276158	62276158	0.168819	588962	588962	1	0.00934638	0.318506	intergenic
1	152586488	152586488	0.168771	48971	48971	1	0.00935822	0.318506	promoters	LCE3B
15	23378429	23378571	-0.0889715	607288	607290	3	0.00939608	0.318506	promoters	HERC2P2
2	132481613	132481826	-0.10812	114131	114132	2	0.00945969	0.31873	introns	C2orf27A
5	140515629	140515736	-0.0887027	253721	253723	3	0.00950953	0.31873	promoters	PCDHB5
17	34539744	34539744	-0.167657	687601	687601	1	0.00967544	0.321069	exons	CCL4L1
2	240114298	240114406	0.107304	139047	139048	2	0.00982456	0.321069	introns	HDAC4;MGC16025
8	105379602	105379985	-0.0877803	390153	390155	3	0.00991818	0.321069	intergenic
17	32201533	32201533	-0.166815	686646	686646	1	0.00992851	0.321069	introns	ASIC2
1	153590243	153590243	0.16676	49510	49510	1	0.00994475	0.321069	intergenic	S100A16;S100A14;S100A13
5	150992767	150992767	-0.166748	257950	257950	1	0.00994764	0.321069	intergenic
6	31651151	31651249	-0.0877011	283022	283024	3	0.00995604	0.321069	promoters	LY6G5C;ABHD16A
16	85242446	85242503	0.106302	665477	665478	2	0.0102979	0.326295	intergenic
1	146549940	146550074	0.0868146	46506	46508	3	0.0103501	0.326295	promoters
4	62355802	62355802	0.165194	203611	203611	1	0.0104224	0.326295	introns	ADGRL3
22	27834439	27834629	0.0864691	803246	803248	3	0.010505	0.326295	intergenic
22	18632429	18632433	-0.105664	798749	798750	2	0.0106026	0.326295	promoters	USP18
7	149484880	149484985	0.105655	359226	359227	2	0.010606	0.326295	exons	SSPO
19	33468395	33468395	-0.164522	747280	747280	1	0.010631	0.326295	intergenic	FAAP24;RHPN2
7	127291364	127291444	-0.10553	352938	352939	2	0.0106698	0.326295	promoters	SND1
4	20884321	20884476	0.0860196	197674	197676	3	0.0107139	0.326295	promoters	KCNIP4
2	127886316	127886316	0.164143	112399	112399	1	0.0107509	0.326295	intergenic
6	29894141	29894162	-0.105313	278924	278925	2	0.0107808	0.326295	promoters	HLA-G;HLA-H;HLA-J;HCG4B
13	25337274	25337274	0.164001	560131	560131	1	0.0107981	0.326295	intergenic	RNF17
17	22203008	22203149	0.104852	683788	683789	2	0.0110202	0.326295	intergenic
1	161609384	161609384	-0.163172	54617	54617	1	0.0110702	0.326295	intergenic
6	29856430	29856564	-0.0851736	278896	278898	3	0.0111233	0.326295	promoters	HLA-H;HLA-G;HLA-J
2	130956098	130956119	0.104607	113467	113468	2	0.0111463	0.326295	promoters	TUBA3E
20	43378669	43378953	-0.104585	778535	778536	2	0.011156	0.326295	introns;exons	KCNK15;RIMS4
17	43065745	43065876	-0.0850557	693619	693621	3	0.0111818	0.326295	intergenic
21	36060640	36060640	-0.162669	791640	791640	1	0.0112364	0.326295	introns	CLIC6
1	65885547	65885547	-0.162365	34179	34179	1	0.0113347	0.326295	promoters	DNAJC6;LEPR;LEPROT
1	111833494	111833494	0.162361	42896	42896	1	0.0113362	0.326295	promoters	CHIAP2;CHIA
11	89957033	89957167	0.104213	501960	501961	2	0.0113523	0.326295	promoters	CHORDC1
11	66579670	66579670	-0.162198	492948	492948	1	0.0113953	0.326295	introns	C11orf80
2	178649115	178649115	-0.161959	122908	122908	1	0.0114821	0.326295	introns	PDE11A
15	101389272	101389394	-0.0844113	633840	633842	3	0.011497	0.326295	promoters
3	14409440	14409440	-0.161655	145730	145730	1	0.0115908	0.326295	intergenic
11	1413145	1413282	-0.103696	469788	469789	2	0.0116217	0.326295	introns	BRSK2
4	189059510	189059515	-0.103474	223896	223897	2	0.011736	0.326295	intergenic	TRIML1
22	24373322	24373322	0.161134	801831	801831	1	0.0117757	0.326295	promoters	LOC391322;GSTT1
7	29523394	29523410	0.0838679	330973	330975	3	0.011778	0.326295	promoters	CHN2
4	164600556	164600556	-0.160851	219167	219167	1	0.0118776	0.326295	introns	2020-03-01
8	144690705	144690956	0.103077	400116	400117	2	0.0119658	0.326295	introns;promoters	PYCR3;TSTA3
6	37616410	37616598	-0.0833565	290672	290674	3	0.0120386	0.326295	introns	MDGA1
11	27386005	27386010	0.102776	479363	479364	2	0.0121385	0.326295	intergenic	CCDC34;LGR4
17	724273	724273	0.160147	671828	671828	1	0.0121418	0.326295	introns	NXN
12	2339439	2339614	-0.0831548	516183	516185	3	0.0121473	0.326295	introns	CACNA1C
8	6419438	6419570	0.0830587	367470	367472	3	0.0122004	0.326295	introns	MCPH1;ANGPT2
5	1180364	1180364	-0.159843	225668	225668	1	0.0122592	0.326295	intergenic
20	55836224	55836268	-0.10252	783293	783294	2	0.0122807	0.326295	introns	BMP7
2	177040938	177040938	0.159407	122478	122478	1	0.0124147	0.326295	exons	HOXD3;HAGLR
19	5206313	5206313	0.159324	734443	734443	1	0.0124476	0.326295	exons	PTPRS
21	35146511	35146511	-0.159283	791270	791270	1	0.0124633	0.326295	introns	DONSON;ITSN1
6	31323998	31323998	-0.159267	282007	282007	1	0.0124699	0.326295	promoters	HLA-B
3	10806047	10806133	-0.0822586	144003	144005	3	0.0126333	0.327629	promoters	LINC00606
6	130031782	130031909	-0.0820469	306873	306875	3	0.0127386	0.327629	promoters	ARHGAP18
1	167509918	167509918	0.158428	56220	56220	1	0.0128027	0.327629	intergenic	CREG1
19	2291373	2291613	-0.0819119	731427	731429	3	0.0128113	0.327629	promoters	SPPL2B;LINGO3
9	18633311	18633311	0.158007	404267	404267	1	0.0129785	0.327629	introns	ADAMTSL1
15	93615039	93615146	-0.101285	631753	631754	2	0.0130119	0.327629	introns	RGMA
1	59043173	59043208	-0.0815369	32409	32411	3	0.0130148	0.327629	promoters	TACSTD2
12	4417093	4417170	-0.0814229	517267	517269	3	0.0130815	0.327629	intergenic	CCND2
15	101084507	101084565	-0.0814003	633694	633696	3	0.0130929	0.327629	promoters	CERS3;PRKXP1
15	68931986	68931986	0.157568	621817	621817	1	0.0131555	0.327629	introns	CORO2B
6	158478872	158479152	-0.101014	314033	314034	2	0.0131898	0.327629	introns;promoters	SYNJ2
11	5613125	5613125	0.157264	473083	473083	1	0.0132715	0.327629	introns	HBG2;TRIM6;TRIM6-TRIM34
2	20442088	20442131	-0.100867	85765	85766	2	0.0132786	0.327629	intergenic
4	77200832	77200832	-0.15717	205548	205548	1	0.0133104	0.327629	exons	FAM47E;FAM47E-STBD1
2	132584904	132584904	0.157092	114156	114156	1	0.0133446	0.327629	intergenic
1	25594507	25594523	-0.100605	17022	17023	2	0.0134378	0.328565	introns	RSRP1;RHD
11	111155014	111155021	-0.100443	505394	505395	2	0.013547	0.329203	exons	C11orf53
7	158789723	158789849	-0.10032	364852	364853	2	0.0136246	0.329203	intergenic
10	9999498	9999498	0.156404	431589	431589	1	0.0136294	0.329203	intergenic
12	27446544	27446544	-0.155927	524253	524253	1	0.0138357	0.331963	introns	STK38L
19	15795480	15795480	0.15588	742101	742101	1	0.013855	0.331963	introns	CYP4F12
15	73940201	73940201	-0.155589	623699	623699	1	0.0139759	0.33352	intergenic
1	58898552	58898793	-0.0790939	32370	32372	3	0.0143969	0.340471	introns	DAB1
10	1416791	1416920	0.0991733	428541	428542	2	0.0143984	0.340471	introns	ADARB2
5	51426	51426	-0.154562	224292	224292	1	0.0144383	0.340471	intergenic
17	4804104	4804374	-0.078644	675376	675378	3	0.0146623	0.343438	exons	MINK1;CHRNE;C17orf107
10	27541418	27541626	-0.0987594	436052	436053	2	0.0146793	0.343438	promoters	LRRC37A6P
14	63959604	63959604	0.153596	589241	589241	1	0.0148908	0.344701	introns	PPP2R5E
5	2537634	2537697	0.0780723	227065	227067	3	0.0149926	0.344701	intergenic
5	1725135	1725285	-0.0778452	226415	226417	3	0.0151309	0.344701	intergenic
5	565934	565937	-0.0980936	224928	224929	2	0.0151402	0.344701	intergenic
10	6199480	6199480	-0.1528	430671	430671	1	0.0152705	0.344701	introns	PFKFB3
2	676133	676223	0.097914	79645	79646	2	0.015275	0.344701	promoters	TMEM18
1	37720957	37720957	-0.152769	23416	23416	1	0.0152856	0.344701	intergenic
12	133201891	133202012	0.0978143	557427	557428	2	0.015345	0.344701	introns	P2RX2;POLE
5	153872958	153873021	-0.0977742	258473	258474	2	0.0153731	0.344701	intergenic
6	43354368	43354368	-0.152578	293139	293139	1	0.0153834	0.344701	intergenic
4	4136918	4137166	0.0977476	192971	192972	2	0.0153921	0.344701	intergenic
11	73668626	73668761	-0.0772317	498066	498068	3	0.0154938	0.344701	introns	DNAJB13
10	30982471	30982471	0.152346	437115	437115	1	0.0154966	0.344701	introns
3	121714668	121714668	-0.152248	168280	168280	1	0.0155421	0.344701	introns	ILDR1
7	55073022	55073432	-0.07704	337385	337387	3	0.0156118	0.344963	intergenic
17	47091339	47091521	-0.0971466	696157	696158	2	0.015821	0.348295	introns	IGF2BP1
6	32064239	32064246	-0.0970066	284828	284829	2	0.0159296	0.349397	exons	TNXB;ATF6B
11	970389	970758	-0.0763994	469171	469173	3	0.0160043	0.349751	introns	AP2A2
19	15923097	15923097	0.150484	742158	742158	1	0.0164558	0.356428	intergenic	OR10H1
15	50352288	50352288	0.150468	615639	615639	1	0.0164641	0.356428	introns	ATP8B4
17	60319712	60319712	0.150419	700745	700745	1	0.0164891	0.356428	intergenic
1	38156462	38156462	-0.150227	23645	23645	1	0.0165883	0.356552	promoters	C1orf109;CDCA8
17	7311742	7311964	-0.0752842	677155	677157	3	0.0167076	0.356552	promoters	TMEM256-PLSCR3;TMEM256;NLGN2
5	125036315	125036459	0.0959858	248131	248132	2	0.0167298	0.356552	intergenic
8	74787918	74787918	-0.149943	384274	384274	1	0.0167339	0.356552	introns	UBE2W
5	174887423	174887423	0.149748	263479	263479	1	0.0168453	0.356655	intergenic
4	25162716	25163066	0.0748987	198262	198264	3	0.0169418	0.356655	promoters	SEPSECS;PI4K2B;SEPSECS-AS1
14	106551017	106551017	0.149191	606554	606554	1	0.0171574	0.356655	introns
12	130823838	130824015	-0.0954448	555026	555027	2	0.0171753	0.356655	introns	PIWIL1
6	30419543	30419576	-0.0744304	280150	280152	3	0.0172319	0.356655	intergenic
8	144634355	144634524	0.074395	399966	399968	3	0.0172544	0.356655	intergenic	GSDMD
8	110704757	110704800	0.0952952	390980	390981	2	0.0173023	0.356655	promoters	SYBU
11	118955126	118955271	0.0952926	508795	508796	2	0.0173042	0.356655	promoters	VPS11;HMBS
10	55086316	55086316	-0.148896	441994	441994	1	0.0173223	0.356655	intergenic
1	114631962	114631962	-0.148872	43929	43929	1	0.0173366	0.356655	exons	SYT6
15	31115839	31115871	-0.0738245	609371	609373	3	0.017606	0.360954	exons	HERC2P10
17	47091978	47092072	-0.0948027	696159	696160	2	0.0177386	0.361864	introns	IGF2BP1
10	43522343	43522343	0.148003	439113	439113	1	0.0178219	0.361864	intergenic
1	15407757	15407757	0.147981	10755	10755	1	0.0178324	0.361864	introns	KAZN
7	30626940	30626940	-0.147847	331394	331394	1	0.0179081	0.362169	introns	GARS-DT
13	26090439	26090439	0.147663	560396	560396	1	0.0180203	0.363207	introns	ATP8A2
7	120659	120659	-0.147218	319443	319443	1	0.0182803	0.366116	intergenic
7	6616677	6616677	-0.14717	325681	325681	1	0.0183104	0.366116	promoters	ZDHHC4
6	44102572	44102572	0.147024	293662	293662	1	0.0184003	0.366116	promoters	TMEM63B
17	9672024	9672024	0.146984	679077	679077	1	0.0184258	0.366116	intergenic	DHRS7C
7	75779857	75779857	-0.146908	341576	341576	1	0.0184715	0.366116	intergenic
20	62084549	62084833	-0.0719005	787045	787047	3	0.0187802	0.366432	introns	KCNQ2
19	51635735	51635803	-0.0935609	760431	760432	2	0.0188675	0.366432	introns	SIGLEC9
11	1474841	1475048	0.0935378	469878	469879	2	0.0188896	0.366432	introns	BRSK2
16	1152511	1152511	-0.146107	636447	636447	1	0.0189622	0.366432	intergenic
17	43198423	43198610	-0.0934266	693729	693730	2	0.018987	0.366432	exons	PLCD3
2	191443609	191443609	-0.146035	124938	124938	1	0.0190092	0.366432	intergenic
6	109767807	109767843	0.0715145	303361	303363	3	0.0190134	0.366432	introns	SMPD2;MICAL1
14	101069717	101069717	0.145922	601643	601643	1	0.0190802	0.366432	intergenic
5	2643172	2643299	0.0713194	227098	227100	3	0.0191296	0.366432	intergenic
5	415575	415885	-0.0712642	224666	224668	3	0.0191623	0.366432	introns	AHRR
10	135202906	135203200	0.071176	467566	467568	3	0.0192117	0.366432	introns;exons	PAOX;MTG1
10	27532245	27532245	0.145618	436041	436041	1	0.0192705	0.366432	intergenic	ACBD5;LRRC37A6P
5	178986559	178986625	-0.0710581	266030	266032	3	0.0192859	0.366432	promoters	RUFY1
1	162382662	162383000	0.0709008	54945	54947	3	0.0193794	0.366772	promoters;intergenic	SH2D1B
7	150019973	150020125	-0.0708221	359406	359408	3	0.0194268	0.366772	promoters	ACTR3C;LRRC61
7	150498594	150498843	0.0706928	359738	359740	3	0.0194944	0.366887	promoters	TMEM176B;TMEM176A
14	76466143	76466143	-0.145173	594482	594482	1	0.0195577	0.366922	introns	IFT43
17	406380	406426	0.0699219	671532	671534	3	0.0199494	0.371893	intergenic
1	152572930	152572930	0.14448	48970	48970	1	0.0200093	0.371893	promoters	LCE3C
17	48796501	48796515	0.0922584	697602	697603	2	0.0200841	0.371893	promoters	LUC7L3
7	30219135	30219135	0.144356	331247	331247	1	0.0200929	0.371893	intergenic
10	7294271	7294271	0.144245	431002	431002	1	0.0201709	0.371893	introns	SFMBT2
3	80819787	80819787	0.144205	162997	162997	1	0.0201967	0.371893	intergenic
12	121535941	121535941	0.144051	550850	550850	1	0.020299	0.372627	intergenic
9	138139508	138139508	0.143695	424580	424580	1	0.0205427	0.372841	intergenic
5	180386655	180386655	0.143632	266992	266992	1	0.0205865	0.372841	intergenic
8	145008288	145008397	-0.0917201	400636	400637	2	0.0206254	0.372841	introns	PLEC
8	105342491	105342650	0.0916756	390120	390121	2	0.0206714	0.372841	intergenic
17	57120	57120	0.143446	671238	671238	1	0.0207145	0.372841	intergenic
4	7774727	7774768	0.0916079	194955	194956	2	0.0207445	0.372841	exons	AFAP1-AS1;AFAP1
17	75789393	75789529	-0.0684538	707688	707690	3	0.0207481	0.372841	intergenic
13	111465457	111465543	-0.0676671	574914	574916	3	0.021174	0.379351	intergenic
12	97304412	97304436	-0.0910861	542172	542173	2	0.0212844	0.379675	introns	NEDD1
3	193987540	193987757	-0.0673557	186721	186723	3	0.0213287	0.379675	intergenic
14	96701232	96701232	0.142518	599946	599946	1	0.021383	0.379675	introns	BDKRB2
6	119216922	119216922	0.142203	305375	305375	1	0.0216235	0.381696	introns	MCM9;ASF1A
2	181938260	181938260	0.142144	123516	123516	1	0.0216676	0.381696	intergenic
12	47219841	47219920	-0.0662466	527414	527416	3	0.0218402	0.381696	promoters	SLC38A4
2	98236093	98236093	-0.141894	105228	105228	1	0.0218515	0.381696	intergenic
1	219294469	219294469	-0.141817	69625	69625	1	0.0219067	0.381696	introns	LYPLAL1-DT
3	172312523	172312599	-0.0659574	181061	181063	3	0.0219658	0.381696	promoters
19	17377598	17377697	0.0658133	742999	743001	3	0.0220262	0.381696	promoters	USHBP1;BABAM1
14	106539730	106539756	0.0903705	606551	606552	2	0.0220436	0.381696	introns
6	107236467	107236467	0.141597	302461	302461	1	0.0220726	0.381696	intergenic	LINC02532
7	42896801	42896970	-0.0901861	334280	334281	2	0.022246	0.38326	intergenic
6	168106055	168106129	0.0901429	317153	317154	2	0.0222915	0.38326	intergenic
3	134031551	134031685	-0.0645791	173128	173130	3	0.0224964	0.384203	intergenic
17	25290204	25290204	0.140993	683797	683797	1	0.0225363	0.384203	intergenic
6	32551749	32551891	-0.0640766	285828	285830	3	0.0226558	0.384203	promoters	HLA-DRB5;HLA-DRB1;HLA-DRB6
1	67600428	67600698	-0.063961	34589	34591	3	0.0226945	0.384203	promoters	C1orf141;IL23R
17	9672274	9672274	-0.14078	679078	679078	1	0.0227144	0.384203	intergenic	DHRS7C
3	128792776	128792776	0.140538	171576	171576	1	0.0229001	0.384203	intergenic
17	58179869	58180026	-0.0894604	700125	700126	2	0.0230473	0.384203	promoters	LOC653653
17	6558365	6558440	0.0894124	676284	676285	2	0.0231018	0.384203	promoters	MED31;MIR4520-1;MIR4520-2;ALOX15P1
7	72100550	72100550	0.140157	340003	340003	1	0.0232	0.384203	introns	TYW1B
6	49681233	49681307	-0.0616423	294967	294969	3	0.0232612	0.384203	promoters	CRISP2
3	10800664	10800664	0.140029	143996	143996	1	0.0233024	0.384203	intergenic	LINC00606
1	57757625	57757625	0.139981	32217	32217	1	0.0233375	0.384203	promoters	DAB1
7	158032352	158032496	0.0890977	364153	364154	2	0.0234715	0.384203	introns	PTPRN2
10	1226886	1226886	0.139805	428372	428372	1	0.0234869	0.384203	exons	ADARB2
13	112986667	112986927	-0.0890542	575942	575943	2	0.0235171	0.384203	intergenic
11	47293672	47293792	-0.0592715	484468	484470	3	0.0235173	0.384203	introns	NR1H3;MADD
13	110521956	110522149	-0.0582105	574274	574276	3	0.023548	0.384203	intergenic
19	18888799	18889003	0.0889639	744540	744541	2	0.0236256	0.384203	exons	CRTC1;COMP
4	83941472	83941472	0.139636	207009	207009	1	0.0236294	0.384203	intergenic
13	106813724	106813724	-0.13963	573550	573550	1	0.0236344	0.384203	intergenic
1	19181314	19181390	0.0888922	13199	13200	2	0.0237042	0.384291	exons	TAS1R2
11	120165880	120165937	-0.0885406	509647	509648	2	0.0241229	0.390019	introns	POU2F3
5	1867978	1868137	0.0883722	226637	226638	2	0.0243235	0.3922	intergenic
4	10174168	10174168	0.138671	196073	196073	1	0.0244282	0.392224	intergenic
20	61620705	61620705	-0.138636	786520	786520	1	0.0244565	0.392224	intergenic
18	587953	587953	0.138487	714380	714380	1	0.0245782	0.393119	intergenic
6	89153501	89153501	-0.137798	299990	299990	1	0.0251712	0.401251	intergenic
3	14160542	14160542	0.13768	145578	145578	1	0.0252689	0.401251	introns	CHCHD4
1	25646942	25646942	0.137658	17035	17035	1	0.0252884	0.401251	introns	RSRP1;RHD
16	68104456	68104456	-0.137513	658785	658785	1	0.0254203	0.401762	introns	DUS2
4	169770092	169770092	-0.137478	219870	219870	1	0.0254552	0.401762	introns	PALLD
8	6420242	6420506	0.0873496	367474	367475	2	0.0255939	0.402884	promoters	MCPH1;ANGPT2
22	19141030	19141030	-0.137115	799016	799016	1	0.0257767	0.403795	intergenic	GSC2
19	57647053	57647053	0.137074	764635	764635	1	0.0258135	0.403795	exons	USP29;ZIM3
1	153582521	153582540	-0.0871413	49492	49493	2	0.0258548	0.403795	introns	S100A16;S100A14
11	45744923	45744972	0.0870311	483481	483482	2	0.0259933	0.404898	introns	LOC100507384
8	105343122	105343122	0.136277	390122	390122	1	0.0265347	0.410848	intergenic
22	21311184	21311214	-0.0865374	800274	800275	2	0.0266272	0.410848	promoters	CRKL
14	106478277	106478277	0.136115	606544	606544	1	0.0266823	0.410848	exons
21	44864361	44864600	-0.0864822	795226	795227	2	0.0266985	0.410848	intergenic
5	180396687	180396891	0.0864625	266994	266995	2	0.0267196	0.410848	intergenic
22	46285638	46285682	-0.0863221	812718	812719	2	0.0269103	0.411197	intergenic
16	53407421	53407423	-0.0862846	653873	653874	2	0.0269552	0.411197	intergenic	LOC643802
19	17905626	17905626	-0.135776	743550	743550	1	0.0270109	0.411197	promoters	B3GNT3
22	24348549	24348715	-0.0862371	801815	801816	2	0.0270179	0.411197	intergenic	GSTT4
15	55133091	55133091	0.135382	616808	616808	1	0.0273898	0.415149	intergenic
1	248601850	248601850	0.135352	78949	78949	1	0.0274168	0.415149	intergenic
19	35861642	35861796	0.0856416	748510	748511	2	0.0278332	0.416678	promoters
16	82958476	82958476	0.134919	664191	664191	1	0.0278406	0.416678	introns	CDH13
16	33948849	33948885	0.0856121	651531	651532	2	0.0278747	0.416678	intergenic
18	77306732	77306732	0.134724	728034	728034	1	0.0280368	0.416678	intergenic
10	130726624	130726701	-0.0854754	463888	463889	2	0.0280663	0.416678	intergenic
6	42161424	42161424	0.13462	292362	292362	1	0.0281432	0.416678	introns	GUCA1B
9	126888124	126888124	-0.13457	418610	418610	1	0.0281913	0.416678	intergenic
2	134326273	134326366	0.085365	114497	114498	2	0.0282148	0.416678	promoters	NCKAP5
17	59530436	59530436	-0.134525	700549	700549	1	0.0282364	0.416678	promoters	TBX4
8	23178986	23179283	0.0851936	372788	372789	2	0.0284474	0.416678	introns	LOXL2
5	172675282	172675282	0.134315	262762	262762	1	0.0284486	0.416678	intergenic
2	863889	863889	-0.134257	79771	79771	1	0.0285073	0.416678	promoters	LINC01115
14	21191754	21191859	-0.0851496	578863	578864	2	0.0285075	0.416678	intergenic
19	41317837	41317837	-0.134233	752438	752438	1	0.0285329	0.416678	intergenic	RAB4B-EGLN2;EGLN2
5	1179159	1179159	-0.134133	225667	225667	1	0.028631	0.416678	promoters
6	32632036	32632036	0.134079	285853	285853	1	0.0286831	0.416678	promoters	HLA-DQB1
9	100498418	100498418	0.134058	413361	413361	1	0.0287051	0.416678	intergenic
1	149174971	149175127	0.0849439	47053	47054	2	0.0287848	0.416821	intergenic
6	33048540	33048555	-0.0847311	286714	286715	2	0.0290833	0.419269	promoters;TSS	HLA-DPA1;HLA-DPB1
2	183981465	183981465	0.133637	123967	123967	1	0.0291461	0.419269	intergenic	NUP35
12	89675002	89675002	-0.133617	540060	540060	1	0.0291647	0.419269	intergenic
1	162467180	162467208	0.0845248	54962	54963	2	0.0293807	0.421359	promoters	UHMK1
5	140744763	140744763	0.132949	254131	254131	1	0.0298589	0.426357	promoters	PCDHGA1;PCDHGA2;PCDHGA3;PCDHGB1;PCDHGA4;PCDHGB2;PCDHGA5
14	69095570	69095594	-0.0841573	591089	591090	2	0.0299217	0.426357	introns	RAD51B
1	235105751	235105872	-0.0841433	75317	75318	2	0.0299436	0.426357	intergenic
6	7427219	7427274	0.084025	270386	270387	2	0.0301206	0.426786	intergenic
1	160033113	160033113	-0.132684	53493	53493	1	0.0301356	0.426786	introns	KCNJ10
1	181454164	181454164	-0.132579	59851	59851	1	0.0302521	0.426786	introns	CACNA1E
7	47580148	47580148	-0.132497	336057	336057	1	0.0303412	0.426786	promoters	TNS3
10	51823124	51823124	0.132398	441496	441496	1	0.0304472	0.426786	introns	WASHC2A
11	14280742	14280813	-0.0837938	476615	476616	2	0.0304646	0.426786	introns	SPON1
1	149160229	149160229	0.132371	47043	47043	1	0.0304745	0.426786	intergenic
11	45407537	45407537	0.132204	483294	483294	1	0.0306588	0.427672	introns
7	100343083	100343110	-0.0836508	347550	347551	2	0.0306812	0.427672	introns	ZAN
5	140739600	140739655	0.0835676	254106	254107	2	0.0308086	0.428448	promoters	PCDHGA1;PCDHGA2;PCDHGA3;PCDHGB1;PCDHGA4;PCDHGB2;PCDHGA5
10	124133822	124133822	-0.131955	461440	461440	1	0.0309379	0.429246	promoters	PLEKHA1
10	131843725	131843798	-0.083324	464531	464532	2	0.0311738	0.43032	intergenic
11	85394045	85394069	-0.0832564	501097	501098	2	0.0312791	0.43032	intergenic	CCDC89
1	152769896	152769896	0.131638	49068	49068	1	0.0312952	0.43032	promoters	LCE1D
11	300286	300404	0.0832399	467941	467942	2	0.0313039	0.43032	promoters	PGGHG;IFITM5
8	19796335	19796394	-0.0831672	371281	371282	2	0.0314149	0.430853	promoters	LPL
6	116990290	116990310	0.0830488	304994	304995	2	0.031601	0.432412	promoters	ZUP1
14	55907417	55907427	-0.0829464	587026	587027	2	0.0317576	0.43356	promoters	TBPL2
6	29911265	29911265	0.130989	278971	278971	1	0.0320408	0.435533	promoters	HLA-G;HLA-H;HLA-J;HLA-A
6	5087031	5087266	0.0827554	269616	269617	2	0.0320481	0.435533	exons	PPP1R3G
17	58508675	58508675	0.130683	700254	700254	1	0.0324054	0.439387	exons	C17orf64
11	105544348	105544348	0.130569	504369	504369	1	0.0325448	0.439819	introns	GRIA4
14	106450500	106450526	0.0824205	606529	606530	2	0.0325846	0.439819	introns;exons
12	81110496	81110496	-0.130291	539257	539257	1	0.0328658	0.442612	promoters	MYF5
5	112824614	112824614	0.130168	246085	246085	1	0.0330164	0.443639	promoters	MCC
6	29520752	29520774	-0.0820686	278212	278213	2	0.0331323	0.444197	intergenic	GABBR1;UBD
16	10837135	10837274	0.0819674	642730	642731	2	0.0332955	0.444574	promoters	NUBP1
2	864151	864151	-0.129844	79773	79773	1	0.0333981	0.444574	promoters	LINC01115
1	22471831	22471831	0.129794	15178	15178	1	0.0334592	0.444574	intergenic	WNT4
2	206560837	206560837	0.129677	128097	128097	1	0.0336042	0.444574	introns	NRP2
6	44788336	44788336	0.129597	294036	294036	1	0.0337012	0.444574	introns	SUPT3H
9	84386662	84386734	0.0817169	409605	409606	2	0.0337085	0.444574	introns
6	111302500	111302637	0.0816121	303789	303790	2	0.033879	0.444574	promoters	RPF2
5	139139105	139139201	-0.0815763	252712	252713	2	0.0339433	0.444574	intergenic
5	174774296	174774296	0.129243	263453	263453	1	0.0341278	0.444574	intergenic
12	47226005	47226029	-0.0814284	527429	527430	2	0.0341936	0.444574	intergenic
15	96630572	96630572	0.129178	632293	632293	1	0.0342105	0.444574	intergenic
17	17876835	17876835	0.129131	681788	681788	1	0.0342729	0.444574	promoters	TOM1L2;DRC3
12	47219737	47219793	-0.081378	527411	527412	2	0.0342732	0.444574	promoters	SLC38A4
7	22740402	22740402	-0.129103	328383	328383	1	0.0343108	0.444574	intergenic
3	10328490	10328490	0.129096	143765	143765	1	0.034321	0.444574	promoters	TATDN2;GHRLOS;LINC00852;GHRL
20	37563457	37563457	0.129072	777094	777094	1	0.0343528	0.444574	introns	FAM83D
9	44849150	44849150	0.128892	407710	407710	1	0.0345802	0.445768	intergenic
11	58830424	58830610	0.0811634	486392	486393	2	0.0346245	0.445768	intergenic	LOC283194
13	46356409	46356409	-0.128788	565537	565537	1	0.0347168	0.445768	exons	SIAH3
6	31021275	31021275	0.128766	281591	281591	1	0.0347439	0.445768	promoters	HCG22
8	2216155	2216155	0.128657	367063	367063	1	0.0348839	0.445872	intergenic
4	187187177	187187177	0.12863	223372	223372	1	0.0349153	0.445872	promoters	F11
15	51973083	51973199	-0.080958	616106	616107	2	0.0349762	0.445872	promoters	SCG3
10	134726665	134726771	0.0807571	466579	466580	2	0.0353316	0.448567	exons;introns	CFAP46
19	36265700	36265818	-0.0807174	748939	748940	2	0.0354	0.448567	promoters	ARHGAP33
4	139481751	139481903	0.0806755	214588	214589	2	0.0354677	0.448567	intergenic
5	125931275	125931316	-0.0806224	248276	248277	2	0.0355649	0.448567	promoters	ALDH7A1
7	1980808	1980892	-0.0805994	322039	322040	2	0.0356007	0.448567	promoters	MAD1L1
11	131630593	131630648	0.0805765	513855	513856	2	0.0356387	0.448567	introns	NTM
8	63776755	63776762	-0.0805191	382034	382035	2	0.0357399	0.448893	introns	NKAIN3
7	135346500	135346502	0.0804664	355758	355759	2	0.035828	0.44894	promoters	STMP1
20	44838981	44839187	-0.0804269	779554	779555	2	0.0358941	0.44894	exons	CDH22
1	29557016	29557016	-0.127718	19715	19715	1	0.0361066	0.450652	promoters	MECR
10	79622515	79622515	0.127557	447886	447886	1	0.0363245	0.451226	introns	DLG5
4	187125413	187125413	-0.127475	223349	223349	1	0.0364377	0.451226	promoters	CYP4V2
10	82368399	82368659	0.0801149	449061	449062	2	0.0364476	0.451226	introns	SH2D4B
4	1569746	1569918	0.080111	190802	190803	2	0.0364551	0.451226	intergenic
4	10020882	10021025	-0.0800314	195975	195976	2	0.0365904	0.451228	introns	SLC2A9
1	159892714	159892714	-0.127345	53381	53381	1	0.0366065	0.451228	promoters	TAGLN2;IGSF9
15	66947392	66947392	0.127194	620923	620923	1	0.0368166	0.45237	introns
3	103895044	103895044	0.12717	165042	165042	1	0.0368508	0.45237	intergenic
2	86178667	86178864	-0.0798162	103012	103013	2	0.0369648	0.452519	intergenic
10	30008602	30008602	0.127054	436772	436772	1	0.0370146	0.452519	introns	SVIL
7	157512397	157512397	0.126977	363534	363534	1	0.0371197	0.452875	introns	PTPRN2
2	223916861	223916912	-0.07964	133020	133021	2	0.0372796	0.453374	promoters	KCNE4
2	173539091	173539262	-0.0795665	121230	121231	2	0.0374118	0.453374	intergenic
7	76913601	76913601	0.12673	341987	341987	1	0.0374657	0.453374	introns	CCDC146
1	247694271	247694275	-0.0795077	78681	78682	2	0.0375191	0.453374	promoters	GCSAML;GCSAML-AS1;OR2C3
5	151841890	151841890	0.126679	258147	258147	1	0.0375406	0.453374	intergenic
4	158141259	158141285	0.0793849	218456	218457	2	0.0377447	0.454919	promoters	GRIA2
2	72079603	72079609	-0.0792694	99936	99937	2	0.0379529	0.456506	intergenic
17	74023630	74023633	-0.0791662	706263	706264	2	0.0381399	0.457832	promoters	EVPL
14	74001118	74001118	-0.126116	593042	593042	1	0.0383499	0.459428	introns	HEATR4;ACOT1
12	95226993	95226993	-0.126039	541458	541458	1	0.0384633	0.459864	intergenic	KRT19P2
4	58060609	58060773	-0.0788513	203447	203448	2	0.0387414	0.461637	introns	IGFBP7-AS1
10	135436063	135436063	0.125824	467743	467743	1	0.0387663	0.461637	intergenic	FRG2B
17	69085963	69085963	-0.125691	703521	703521	1	0.0389577	0.462724	intergenic
11	132951861	132951950	-0.0787017	514149	514150	2	0.0390128	0.462724	introns	OPCML
2	20306827	20306827	-0.125495	85665	85665	1	0.0392441	0.464544	intergenic
13	111973089	111973105	-0.0784897	575229	575230	2	0.0394099	0.465125	promoters	TEX29
17	32940301	32940395	-0.078457	686860	686861	2	0.039474	0.465125	introns	TMEM132E
1	230468699	230468773	-0.07843	73767	73768	2	0.0395271	0.465125	exons	PGBD5
15	56033606	56033728	-0.0781167	617022	617023	2	0.0401235	0.47064	introns	PRTG
1	155007323	155007323	0.124869	50626	50626	1	0.040189	0.47064	introns	DCST2;DCST1
11	74495619	74495619	-0.124826	498429	498429	1	0.0402587	0.47064	introns	RNF169
4	85605215	85605215	0.124751	207428	207428	1	0.0403723	0.47064	exons	WDFY3
4	183935060	183935060	-0.124719	221819	221819	1	0.0404234	0.47064	intergenic
8	95651099	95651099	-0.124689	387287	387287	1	0.0404691	0.47064	promoters	LOC100288748;ESRP1
11	118986471	118986471	-0.124631	508884	508884	1	0.0405591	0.47077	introns	C2CD2L
10	90985055	90985062	-0.0778142	450729	450730	2	0.0407243	0.47177	promoters	LIPA
12	85704002	85704002	0.1243	539712	539712	1	0.0410644	0.472464	intergenic
19	6721955	6721965	0.0776286	735600	735601	2	0.0410811	0.472464	intergenic	C3
12	9471985	9471985	0.124219	520104	520104	1	0.0411987	0.472464	intergenic
5	140165651	140165687	-0.0774867	253338	253339	2	0.0413559	0.472464	promoters	PCDHA1
5	12176144	12176144	0.124106	229319	229319	1	0.0413793	0.472464	intergenic
6	11154509	11154653	-0.0774531	271369	271370	2	0.041418	0.472464	intergenic
3	22412746	22412963	-0.0773812	147396	147397	2	0.0415502	0.472464	introns	ZNF385D
16	1361756	1361783	-0.0773686	636824	636825	2	0.0415723	0.472464	introns	UBE2I
5	180377617	180377617	0.123928	266991	266991	1	0.0416594	0.472464	exons	BTNL8
17	74319549	74319549	0.123914	706520	706520	1	0.0416821	0.472464	introns	PRPSAP1
17	2798136	2798327	0.0772787	673874	673875	2	0.0417509	0.472464	introns	RAP1GAP2
17	57401781	57401781	-0.123865	699821	699821	1	0.0417611	0.472464	intergenic
5	140743562	140743575	-0.0772288	254119	254120	2	0.0418489	0.472464	promoters	PCDHGA1;PCDHGA2;PCDHGA3;PCDHGB1;PCDHGA4;PCDHGB2;PCDHGA5
16	4210851	4210851	0.123782	640782	640782	1	0.041893	0.472464	intergenic
14	105996254	105996513	0.0771454	606163	606164	2	0.04202	0.472524	exons	TMEM121
9	100905147	100905147	0.123677	413543	413543	1	0.0420567	0.472524	introns	CORO2A
8	128235836	128235836	-0.123523	394404	394404	1	0.0423045	0.474134	intergenic
7	1753573	1753637	0.0769597	321711	321712	2	0.0423898	0.474134	introns	ELFN1
15	40398007	40398007	0.123442	611785	611785	1	0.0424384	0.474134	promoters	BMF
11	45868418	45868449	0.0768611	483565	483566	2	0.0425836	0.474571	promoters	CRY2
3	187388267	187388281	-0.0768341	185027	185028	2	0.0426366	0.474571	promoters	SST
3	8784775	8784775	0.123237	142847	142847	1	0.042776	0.475235	introns	SSUH2;CAV3
9	85678496	85678496	-0.123115	409707	409707	1	0.0429744	0.475688	promoters	RASEF
1	229252042	229252042	-0.123096	73239	73239	1	0.0430022	0.475688	intergenic
13	25506235	25506340	-0.0766269	560183	560184	2	0.0430559	0.475688	exons	TPTE2P1
1	152177273	152177273	0.122989	48852	48852	1	0.0431845	0.476227	intergenic
1	54304846	54304852	-0.0765118	30951	30952	2	0.0432932	0.47628	promoters	NDC1
2	75136334	75136334	-0.122892	101402	101402	1	0.043349	0.47628	intergenic
5	23507573	23507594	-0.0763492	230873	230874	2	0.0436303	0.477889	promoters	PRDM9
9	84300168	84300168	0.122708	409580	409580	1	0.0436556	0.477889	introns	TLE1
5	98131949	98131949	0.122573	244245	244245	1	0.0438847	0.479517	exons	RGMB
5	42953543	42953590	0.0761609	234147	234148	2	0.0440104	0.479565	intergenic
11	57996930	57996930	-0.122475	486181	486181	1	0.0440522	0.479565	promoters	OR10Q1
22	50529071	50529071	0.122393	814913	814913	1	0.0441954	0.479565	promoters	MLC1;MOV10L1
16	87682036	87682142	-0.0760641	667604	667605	2	0.0442106	0.479565	introns	JPH3
19	21752023	21752023	-0.122235	745719	745719	1	0.0444645	0.481329	intergenic
2	241638367	241638367	-0.122165	140192	140192	1	0.0445824	0.481329	intergenic	AQP12A
10	123735108	123735110	-0.0758676	461232	461233	2	0.0446153	0.481329	promoters	NSMCE4A
2	269218	269218	0.121962	79294	79294	1	0.0449233	0.483777	introns	SH3YL1;ACP1
10	38645113	38645121	0.0756422	438807	438808	2	0.0450902	0.484699	promoters	HSD17B7P2
22	39320511	39320511	-0.121615	808613	808613	1	0.0455407	0.485236	intergenic
2	108905173	108905468	-0.075423	108256	108257	2	0.0455564	0.485236	promoters	SULT1C2
10	95361933	95361951	-0.0753841	451994	451995	2	0.0456355	0.485236	promoters	RBP4
19	46801642	46801672	-0.0753483	756184	756185	2	0.0457106	0.485236	promoters	RNU6-66P;HIF3A
9	140446823	140446993	0.0753458	426916	426917	2	0.0457158	0.485236	promoters	PNPLA7;MRPL41;DPH7
1	113054687	113054687	0.121324	43363	43363	1	0.0460684	0.485236	introns	WNT2B
13	111464554	111464743	-0.0751758	574911	574912	2	0.0460731	0.485236	intergenic
1	154745202	154745202	0.121303	50375	50375	1	0.046106	0.485236	introns	KCNN3
4	8155589	8155589	0.121256	195281	195281	1	0.0461911	0.485236	introns	ABLIM2
6	32525805	32525805	0.121214	285813	285813	1	0.046262	0.485236	exons	HLA-DRB5;HLA-DRB1;HLA-DRB6
2	62892060	62892060	0.121099	96801	96801	1	0.0464619	0.485236	intergenic
14	88793728	88793741	0.0749885	596541	596542	2	0.0464704	0.485236	promoters	KCNK10
5	118667988	118667988	0.121078	247006	247006	1	0.0464988	0.485236	promoters	TNFAIP8
14	100933062	100933062	0.121009	601548	601548	1	0.0466189	0.485236	introns	WDR25
6	90007856	90007856	-0.120989	300177	300177	1	0.0466553	0.485236	introns	GABRR2
20	26190347	26190354	0.0748847	772889	772890	2	0.0466807	0.485236	promoters	MIR663AHG;MIR663A
4	120550779	120550779	0.120965	212598	212598	1	0.0466967	0.485236	promoters	PDE5A
9	140329570	140329570	0.120942	426779	426779	1	0.0467348	0.485236	introns	NOXA1;ENTPD8
3	9623992	9623992	0.120919	143161	143161	1	0.0467782	0.485236	intergenic
4	7635247	7635247	-0.120866	194819	194819	1	0.046873	0.485236	introns	SORCS2
17	6558815	6558815	0.120767	676286	676286	1	0.0470458	0.485236	promoters	MED31;MIR4520-1;MIR4520-2;ALOX15P1
9	33751153	33751159	-0.0746687	405749	405750	2	0.0471433	0.485236	promoters	PRSS3
1	204462540	204462540	-0.120709	65202	65202	1	0.0471549	0.485236	introns	PIK3C2B
13	24144544	24144682	0.0746323	559619	559620	2	0.0472186	0.485236	promoters	TNFRSF19
13	53956443	53956443	0.120664	567749	567749	1	0.0472398	0.485236	intergenic
16	87086785	87086785	-0.120656	667065	667065	1	0.0472548	0.485236	intergenic
2	102758607	102758609	-0.0745693	106894	106895	2	0.04735	0.485378	promoters	IL1R1
7	147983431	147983431	-0.120566	358573	358573	1	0.0474349	0.485415	introns	CNTNAP2
16	30023615	30023683	-0.0743282	649466	649467	2	0.0478718	0.489046	promoters	BOLA2;DOC2A
7	76634626	76634626	0.12016	341927	341927	1	0.0481701	0.490834	introns	DTX2P1-UPK3BP1-PMS2P11
19	47082996	47082996	0.120137	756362	756362	1	0.0482113	0.490834	introns	PPP5D1
2	219906436	219906468	-0.0740965	131682	131683	2	0.0483809	0.491722	promoters	CFAP65
4	4139845	4139916	0.0739327	192977	192978	2	0.0487404	0.494283	intergenic
6	152701495	152701625	-0.0738312	312592	312593	2	0.0489515	0.494283	introns;promoters	SYNE1
8	17533669	17533903	-0.0738252	370608	370609	2	0.0489646	0.494283	introns	MTUS1
2	9879511	9879511	-0.119703	82945	82945	1	0.0490363	0.494283	intergenic
1	59043280	59043280	-0.119672	32413	32413	1	0.0490984	0.494283	promoters	TACSTD2
19	12984170	12984170	0.119655	740163	740163	1	0.0491301	0.494283	exons	MAST1;DNASE2
1	109619308	109619308	0.119525	41525	41525	1	0.0493835	0.494859	promoters	TAF13
5	92276437	92276437	0.119524	242999	242999	1	0.0493838	0.494859	intergenic
3	44754587	44754587	0.119497	152497	152497	1	0.0494361	0.494859	promoters	ZNF502
8	32505200	32505235	0.0735671	375725	375726	2	0.0495526	0.495194	promoters	NRG1
11	20384886	20384886	-0.119362	478696	478696	1	0.049703	0.495365	promoters	HTATIP2
14	51836751	51836751	0.119342	585709	585709	1	0.049743	0.495365	intergenic	LINC00640
5	4868532	4868532	0.119304	227715	227715	1	0.0498188	0.495365	intergenic
